# Supplementary material for: Decline by design: Assessing decline policies as a decarbonisation strategy under the Paris Agreement
Source: PLoS One. 2025 Oct 24;20(10):e0334512. doi: 10.1371/journal.pone.0334512 (PMC12551923; doi:10.1371/journal.pone.0334512)
Supplement: S1 Data — (XLSX) [file pone.0334512.s001.xlsx]

## Sheet: Decline policies dataset
ID	Country	Policy name	Target (specific)	Target (aggregated)	Decline approach	Sector	Government level	State/province	Description
1	Australia	Australian Safeguard Mechanism	Fossil-fuel energy in industry	Fossil-fuel combustion	Direct	Cross-cutting/other	National		Emissions trading scheme for large industrial facilities.
2		HFC management – regulations	Ozone-depleting substances HFC	Ozone-depleting substances	Direct	Industry	National		Annual import quota to reduce HFC consumption by 85% by 2036.
3		Net zero Australian Public Service*	Fossil-fuel power: public buildings	Fossil-power (use)	Indirect	Cross-cutting/other	National		Target to use 100% renewable electricity in public buildings by 2030.
4		SAME AS ABOVE	Natural gas: public buildings	Gas use/supply	Indirect	Cross-cutting/other	National		Target to use 100% electrified (fossil-fuel free) public buildings by 2040.
5		SAME AS ABOVE	Transport: Fossil-fuel vehicles (public fleets)	ICEs (fleets and buses)	Indirect	Cross-cutting/other	National		Target for 75% of new passenger vehicle orders to be low emission vehicles by 2025.
6		National Waste Policy Action Plan*	Waste: Organic	Landfilling of organic waste	Direct	Waste	National		Target of halving the amount of organic waste sent to landfill by 2030.
7		SAME AS ABOVE	Waste: Plastic	Plastic	Direct	Waste	National		Commitment to reducing plastic use, with target of phasing out problematic and unnecessary plastics by 2025.
8		SAME AS ABOVE	Waste: Export	Other	Direct	Waste	National		Ban on exporting waste plastic, paper, glass and tyres.
9		Food Waste for Healthy Soils Fund	Waste: Organic	Landfilling of organic waste	Indirect	Waste	National		Target to reduce landfilling and increase the organic waste recycling rate from 47 per cent to 80 per cent by 2030.
10		Achieving 100% renewable electricity and phasing out fossil-fuel gas in the ACT*	Fossil-fuel power: natural gas	Gas or oil use/supply	Direct	Energy supply	Sub-national	ACT (Australian Capital Territory)	Target to phase out fossil gas use by 2045.
11		SAME AS ABOVE	Fossil-fuel power	Fossil-fuel power	Indirect	Energy supply	Sub-national	ACT (Australian Capital Territory)	Target to achieve 100% renewable electricity by 2020.
12		Zero Emissions Transport Strategy 2022–30*	Transport: Fossil-fuel vehicles (light duty)	ICEs (light-duty or general)	Direct	Transport	Sub-national	ACT (Australian Capital Territory)	Target to phase out light internal combustion engine vehicles from 2035.
13		Electric Vehicle Strategy	Transport: Fossil-fuel vehicles (light duty)	ICEs (light-duty or general)	Indirect	Transport	Sub-national	South Australia	Target to increase EV sales to more than 50% of new cars sold in NSW by 2030.
14		Future Energy Strategy (Transport)*	Transport: Fossil-fuel vehicles (public fleets)	ICEs (fleets and buses)	Indirect	Transport	Sub-national	New South Wales	Commitment to preferential purchase of low and zero emission fleet vehicles.
15		SAME AS ABOVE	Fossil-fuel power: rail	Other	Indirect	Transport	Sub-national	New South Wales	Target to transitioning the entire electrified rail network (metro and light rail) to net zero electricity by 2025.
16		SAME AS ABOVE	Transport: Fossil-fuel vehicles (buses)	ICEs (fleets and buses)	Indirect	Transport	Sub-national	New South Wales	Target to transition entire NSW public bus fleet to ZEVs by 2047.
17		Waste and Sustainable Materials Strategy	Waste: Organic	Landfilling of organic waste	Direct	Waste	Sub-national	New South Wales	Target to halve food waste to landfill by 2030.
18		Renewable energy target*	Fossil-fuel power	Fossil-fuel power	Indirect	Cross-cutting/other	Sub-national	Northern Territory	Target for 50% renewable electricity by 2030.
19		Remote Power System Strategy	Fossil-fuel power	Fossil-fuel power	Indirect	Energy supply	Sub-national	Northern Territory	Target for 70% share of renewable energy in 72 remote Territory Indigenous communities by 2030.
20		Energy and Jobs Plan	Fossil-fuel power	Fossil-fuel power	Indirect	Energy supply	Sub-national	Queensland	Target for 70% share of renewable energy by 2032 and 80% by 2035.
21		Waste Strategy 2020–2025*	Waste: Landfilling	Landfilling of organic waste	Direct	Waste	Sub-national	South Australia	Target for zero avoidable waste to landfill by 2030.
22		Valuing Our Food Waste 2020–2025*	Waste: Organic (Food)	Food waste	Direct	Waste	Sub-national	South Australia	Commitment to reducing food waste from households and businesses.
23		Transport measures (Tas)	Transport: Fossil-fuel vehicles (light duty)	ICEs (light-duty or general)	Indirect	Transport	Sub-national	Tasmania	Target for 100% electric government fleet vehicles by 2030.
24		Whole of Victorian Government emissions reduction pledge*	Fossil-fuel power: general	Fossil-fuel power	Indirect	Energy supply	Sub-national	Victoria	Target for 100% renewable electricity use in government operations by 2030.
25		Energy sector emissions reduction pledge* (Vic)	Fossil-fuel power: general	Fossil-fuel power	Indirect	Energy supply	Sub-national	Victoria	Target to reach 40% renewables generation by 2025.
26		Transport sector emissions reduction pledge* (Vic)	Transport: Fossil-fuel vehicles (buses)	ICEs (fleets and buses)	Indirect	Transport	Sub-national	Victoria	Target for 100% of new public buses being zero-emissions buses from 2025.
27		SAME AS ABOVE	Transport: Fossil-fuel vehicles (light duty)	ICEs (light-duty or general)	Indirect	Transport	Sub-national	Victoria	Target for 50% ZEV light vehicle sales by 2030.
28		Land use, land-use change and forestry sector emissions reduction pledge*	Land clearing: Forest harvesting (native)	Deforestation	Direct	LULUCF	Sub-national	Victoria	Commitment to ending native forest timber harvesting by 2030.
29		Waste sector emissions reduction pledge*	Waste: Organic (Food)	Food waste	Direct	Waste	Sub-national	Victoria	Target to halve the volume of organic material going to landfill between 2020 and 2030, with an interim target of a 20% reduction by 2025.
30		Synergy’s Decarbonisation Plan*	Fossil-fuel power: coal	Coal-fired power	Direct	Energy supply	Sub-national	Western Australia	Retirement of state-owned coal power stations by 2030.
31	Canada	Northern Responsible Energy Approach for Community Heat and Electricity (REACHE) program	Fossil-fuel power: diesel	Fossil-fuel power	Indirect	Cross-cutting/other	National		Funding programme to reduce reliance on diesel in remote Indigenous communities for power.
32		SAME AS ABOVE	Fossil-fuel heating	Fossil-fuel heating	Indirect	Cross-cutting/other	National		Funding programme to reduce reliance on diesel in remote Indigenous communities for power.
33		Regulation of Hydrofluorocarbons*	Ozone-depleting substances HFC	Ozone-depleting substances	Direct	Cross-cutting/other	National		Target to phase down the consumption of HFCs by 85% by 2036.
34		Carbon pollution pricing across Canada*	Fossil-fuel energy in industry	Fossil-fuel combustion	Direct	Cross-cutting/other	National		Portfolio of carbon pricing and emissions-trading schemes at state-level, subject to federal requirements.
35		Energy Innovation Program (Clean Fuels and Industrial Fuel Switching)	Fossil-fuel energy in industry	Fossil-fuel combustion	Indirect	Cross-cutting/other	National		Funding programme for fuel switching projects.
36		Greening Government Operations	Transport: Fossil-fuel vehicles (public fleets)	ICEs (fleets and buses)	Indirect	Cross-cutting/other	National		Targets to reach: 100% ZEV purchases for new vehicles by 2025 in government fleets; light-duty fleet comprises 100% ZEVs by 2030; At least 40% of new commercial medium- and heavy-duty vehicle purchases will be ZEVs by 2030.
37		SAME AS ABOVE	Fossil-fuel energy in buildings: electricity	Fossil-power (use)	Indirect	Cross-cutting/other	National		Target to use 100% clean electricity by 2025 by producing or purchasing renewable electricity.
38		British Columbia Carbon Tax*	Fossil-fuel energy in industry	Fossil-fuel combustion	Direct	Cross-cutting/other	Sub-national	British Columbia	Carbon tax on all fossil fuels.
39		British Columbia Natural Gas Utility GHG Emissions Cap**	Gas utilities	Gas use/supply	Direct	Cross-cutting/other	Sub-national	British Columbia	Emissions cap for gas utilities.
40		Alberta Large Emitter Greenhouse Gas Regulations	Fossil-fuel power: coal	Coal-fired power	Direct	Energy supply	Sub-national	Alberta	Regulations to phase out coal power.
41		Alberta Renewable Fuels Standard (RFS)*	Transport: Fossil-fuels (road)	Gasoline (road)	Indirect	Energy supply	Sub-national	Alberta	Renewable fuel standard (annual average of 5% renewable alcohol in gasoline and 2% renewable diesel in diesel fuel).
42		Saskatchewan Regulation Respecting the Management and Reduction of Greenhouse Gases (Standards and Compliance)*3	Fossil-fuel energy in industry	Fossil-fuel combustion	Direct	Cross-cutting/other	Sub-national	Saskatchewa	Emissions trading scheme for oil and gas facilities.
43		Québec Bioenergy Program	Fossil-fuel energy in industry	Fossil-fuel combustion	Indirect	Cross-cutting/other	Sub-national	Québec	Funding programme for fuel switching projects (fossil fuels to forest biomass).
44		Québec’s Cap-and- Trade System for Greenhouse Gas Emission Allowances*	Fossil-fuel energy in industry	Fossil-fuel combustion	Direct	Cross-cutting/other	Sub-national	Québec	Emissions trading scheme for industry and power generation.
45		Regulation respecting the integration of low‑carbon intensity fuel content into gasoline and diesel fuel*	Transport: Fossil-fuels (road)	Gasoline (road)	Indirect	Cross-cutting/other	Sub-national	Québec	Renewable fuel standard (15% from 1 January 2030)
46		New Brunswick Output-Based Pricing System	Fossil-fuel energy in industry	Fossil-fuel combustion	Direct	Cross-cutting/other	Sub-national	New Brunswick	Emissions trading scheme for large industry and power generation.
47		Environmental Goals and Climate Change Reduction Act (EGCCRA)	Fossil-fuel power: coal	Coal-fired power	Direct	Energy supply	Sub-national	New Brunswick	Target to phase-out coal power by 2030.
48		SAME AS ABOVE	Transport: Fossil-fuel vehicles (light duty)	ICEs (light-duty or general)	Indirect	Transport	Sub-national	Nova Scotia	Target for 30% ZEV purchases by 2030.
49		SAME AS ABOVE	Fossil-fuel power	Fossil-fuel power	Indirect	Energy supply	Sub-national	Nova Scotia	Target for 80% renewable electricity by 2030.
50		Nova Scotia Cap-and-Trade Program*	Fossil-fuel energy in industry	Fossil-fuel combustion	Direct	Cross-cutting/other	Sub-national	Nova Scotia	Emissions trading scheme for industry and power generation.
51		Prince Edward Island 2040 Net Zero Framework (transport goals)	Transport: Fossil-fuel vehicles (light duty)	ICEs (light-duty or general)	Indirect	Transport	Sub-national	Prince Edward Island	Target for 100% ZEV light vehicle sales by 2035.
52		SAME AS ABOVE	Transport: Fossil-fuel vehicles (public fleets)	ICEs (fleets and buses)	Indirect	Transport	Sub-national	Prince Edward Island	Commitment to convert the existing government fleet to zero-emission vehicles by mandating zero-emission for all new purchases of light, medium, and heavy-duty vehicles.
53		SAME AS ABOVE	Fossil-fuel energy in buildings: heating (private)	Fossil-fuel heating	Indirect	Buildings	Sub-national	Prince Edward Island	Target for 90% of all homes and buildings to use non-fossil heat source for heating by 2040.
54		Prince Edward Island Climate Leadership Act (Carbon tax)	Fossil-fuel energy: cross cutting	Fossil-fuel combustion	Direct	Cross-cutting/other	Sub-national	Prince Edward Island	Carbon tax applied to petroleum-based fuels and gas.
55		Newfoundland and Labrador Management of Greenhouse Gas Regulations under the Management of Greenhouse Gas Act	Fossil-fuel energy: cross cutting	Fossil-fuel combustion	Direct	Cross-cutting/other	Sub-national	Newfoundland and Labrador	Emissions trading scheme for industry and power generation.
56		NWT Carbon Tax	Fossil-fuel energy: cross cutting	Fossil-fuel combustion	Direct	Cross-cutting/other	Sub-national	Northwest Territories	Carbon tax applied to petroleum-based fuels and gas.
57		Reduction of CO2 Emissions from the Amendments to the Coal-Fired Generation of Electricity Regulations*	Fossil-fuel power: coal	Coal-fired power	Direct	Energy supply	National		Performance standard designed to phase out conventional coal-fired electricity by the end of its operating life, or by 2030.
58		Regulations Limiting CO2 Emissions from Natural Gas-Fired Electricity*	Fossil-fuel power: natural gas	Fossil-fuel power	Direct	Energy supply	National		Regulations to encourage power companies to convert their coal units to natural gas ahead of their end-of-life while providing assurance that higher emitting coal-to-gas converted units will be phased out more rapidly than better performers.
59		Clean Energy for Rural and Remote Communities*	Fossil-fuel power: diesel	Fossil-fuel power	Indirect	Energy supply	National		Funding programme for renewable energy projects in rural and remote communities to reduce their reliance on diesel and other fossil fuels.
60		British Columbia Clean Energy Act: Clean or Renewable Electricity Requirement*	Fossil-fuel power: natural gas	Fossil-fuel power	Direct	Energy supply	Sub-national	British Columbia	Commitment to phasing out gas-fired facilities on integrated grid by 2030.
61		Alberta Coal-Fired Electricity Generation phase-out	Fossil-fuel power: coal	Coal-fired power	Direct	Energy supply	Sub-national	Alberta	Target to phase out coal-fired electricity by 2030.
62		Alberta Renewable Electricity Act	Fossil-fuel power	Fossil-fuel power	Indirect	Energy supply	Sub-national	Alberta	Target for 30% renewable electricity by 2030.
63		Saskatchewan Regulation Respecting the Management and Reduction of Greenhouse Gases (General and Electricity Producer)*	Fossil-fuel power: coal	Coal-fired power	Direct	Energy supply	Sub-national	Saskatchewa	Regulations to impose a GHG emissions cap on coal and gas-fired electricity generators (namely SaskPower) and agreement for SaskPower to decrease coal use on a fleetwide basis.
64		SaskPower Electricity Initiatives*	Fossil-fuel power	Fossil-fuel power	Direct	Energy supply	Sub-national	Saskatchewa	Target by SaskPower to achieve 50% of its generation capacity from renewable sources by 2030 and to retire 1,400 MW of conventional coal generation.
65		Manitoba last coal generating unit phaseout	Fossil-fuel power: coal	Coal-fired power	Direct	Energy supply	Sub-national	Manitoba	Retirements of Brandon Generation Station, the last coal-fired generator in Manitoba, which ceased operation of the coal unit ahead of schedule in 2018.
66		Ontario Coal Phase-out*	Fossil-fuel power: coal	Coal-fired power	Direct	Energy supply	Sub-national	Ontario	Phase-out of coal power, completed in 2014.
67		Planning and implementation of renewable energy projects in off-grid communities	Fossil-fuel power: diesel	Fossil-fuel power	Indirect	Energy supply	Sub-national	Québec	Target to achieve 80% renewable energy for off-grid systems by 2030.
68		New Brunswick Phase-out of Coal-Fired Electricity Generation*	Fossil-fuel power: coal	Coal-fired power	Direct	Energy supply	Sub-national	New Brunswick	Target to phase out coal power by 2030.
69		Nova Scotia Electricity Act *	Fossil-fuel power	Fossil-fuel power	Indirect	Energy supply	Sub-national	Nova Scotia	Target for 80% renewable electricity by 2030.
70		Yukon Energy Corporation 10-Year Renewable Electricity Plan*	Fossil-fuel power	Fossil-fuel power	Indirect	Energy supply	Sub-national	Yukon	Target for average of 93% of renewable electricity by 2030.
71		LED Replacement Project – Nunavut	Light bulbs: streetlights	Other	Indirect	Energy supply	Sub-national	Nunavut	Programme to replace conventional streetlights with LED in all communities across Nunavut.
72		Nunavut’s Independent Power Producer (IPP) Program	Fossil-fuel power: diesel	Fossil-fuel power	Indirect	Energy supply	Sub-national	Nunavut	Independent Power Producer (IPP) Program to foster expansion of renewable electricity and reduce reliance on diesel.
73		Heavy-duty vehicles GHG and ZEV sales requirements**	Transport: Fossil-fuel vehicles (med/heavy duty)	ICEs (medium/heavy duty)	Indirect	Transport	National		Commitment to develop regulations and target for 100% ZEV sales for new medium/heavy-duty vehicles by 2040 for a subset of vehicle types based on feasibility, with interim 2030 regulated sales requirements that would vary for different vehicle categories based on feasibility.
74		Light-duty vehicles GHG and ZEV sales requirements**	Transport: Fossil-fuel vehicles (light duty)	ICEs (light-duty or general)	Indirect	Transport	National		Commitment to develop GHG performance-based standards for light-duty vehicles to achieve 100% ZEV sales by 2035, including mandatory interim targets for at least 60% by 2030.
75		Greening Government Operations – Fleets Program	Transport: Fossil-fuel vehicles (public fleets)	ICEs (fleets and buses)	Indirect	Transport	National		Target for 100% ZEV light vehicles in government fleets by 2030.
76		Canada’s Aviation Climate Action Plan*	Transport: Fossil-fuels (aviation)	Aviation fuel	Indirect	Transport	National		Target for 10% share of sustainable aviation fuel by 2030.
77		Meeting Canada’s Zero- Emission Vehicle Targets**	Transport: Fossil-fuel vehicles (light duty)	ICEs (light-duty or general)	Indirect	Transport	National		Targets for at least 20% ZEVs in new light-duty vehicle sales by 2026; at least 60% by 2030; and 100% by 2035.
78		Saskatchewan Government Vehicles Right Sizing and Best Practice Procurement Program	Transport: Fossil-fuel vehicles (public fleets)	ICEs (fleets and buses)	Direct	Transport	Sub-national	Saskatchewa	Completed reduction of government vehicle fleet by 2,500 vehicles (almost 45%).
79		Manitoba biofuel mandates*	Transport: Fossil-fuels (road)	Gasoline (road)	Indirect	Transport	Sub-national	Manitoba	Mandate for minimum mandatory ethanol content in gasoline of 10%.
80		Manitoba government fleet reduction	Transport: Fossil-fuel vehicles (public fleets)	ICEs (fleets and buses)	Direct	Transport	Sub-national	Manitoba	Completed reduction of government vehicle fleet by 450 vehicles.
81		Cleaner Transportation Fuels: Renewable Content Requirements for Gasoline and Diesel Fuels*	Transport: Fossil-fuels (road)	Gasoline (road)	Indirect	Transport	Sub-national	Ontario	Mandate for minimum mandatory ethanol content in gasoline of 10%, increasing to 11% in 2025, 13% in 2028, and 15% in 2030 and onward.
82		Québec Transportation Electrification Initiatives*	Transport: Fossil-fuel vehicles (new sales)	ICEs (light-duty or general)	Direct	Transport	Sub-national	Québec	Announced ban on the sale of new gasoline-powered vehicles from 2035.
83		Québec Zero-Emission Vehicle Regulation*	Transport: Fossil-fuel vehicles (new sales)	ICEs (light-duty or general)	Direct	Transport	Sub-national	Québec	Announced ban on the sale of new gasoline-powered vehicles from 2035.
84		School Bus Electrification	Transport: Fossil-fuel vehicles (buses)	ICEs (fleets and buses)	Indirect	Transport	Sub-national	Prince Edward Island	Target to electrify school bus fleet, reaching 20% by the end of 2022.
85		Renewable Fuel Regulations (Yukon)	Transport: Fossil-fuels (road)	Gasoline (road)	Indirect	Transport	Sub-national	Yukon	Mandate for minimum renewable ethanol content in gasoline of 10% by 2025.
86		ZEV Sales Target/Mandate* (Yukon)	Transport: Fossil-fuel vehicles (public fleets)	ICEs (fleets and buses)	Indirect	Transport	Sub-national	Yukon	Target for 50% ZEV light vehicle purchases in government fleet by 2030.
87		Alberta Directive 060: Upstream Petroleum Industry Flaring, Incinerating and Venting*	Flaring/Venting in oil and gas	Flaring/venting	Direct	Industry	Sub-national	Alberta	Regulations to reduce flaring and venting in the oil and gas sector.
88		Saskatchewan Methane Action Plan*	Flaring/Venting in oil and gas	Flaring/venting	Direct	Industry	Sub-national	Saskatchewa	Mandatory emissions reductions for venting and flaring, aiming for 100% reduction by 2028.
89		Saskatchewan Oil and Gas Emissions Management Regulations*	Flaring/Venting in oil and gas	Flaring/venting	Direct	Industry	Sub-national	Saskatchewa	Regulations to decrease venting and flaring in oil and gas industry.
90		Newfoundland and Labrador methane regulations*	Flaring/Venting in oil and gas	Flaring/venting	Direct	Industry	Sub-national	Newfoundland and Labrador	Regulations to decrease venting and flaring in oil and gas industry.
91		Canada Green Buildings Strategy	Fossil-fuel energy in buildings: heating	Fossil-fuel heating	Direct	Buildings	National		Strategy to drive green building construction and retrofitting, including ambition to phase out fossil-fuel heating.
92		British Columbia Technology and Retrofit Incentive Programs*	Fossil-fuel energy in buildings: heating (oil)	Fossil-fuel heating	Indirect	Buildings	Sub-national	British Columbia	Rebate programme for residential buildings to convert from oil heating systems to all-electric air source heat pumps.
93		Québec Chauffez Vert Program*	Fossil-fuel energy in buildings: heating (oil)	Fossil-fuel heating	Direct	Buildings	Sub-national	Québec	Ban on oil heating in all new construction projects.
94		Free Heat Pump Program (Oil Usage for Oil to Heat Pump Affordability Program)	Fossil-fuel energy in buildings: heating (oil)	Fossil-fuel heating	Indirect	Buildings	Sub-national	Prince Edward Island	Funding programme for consumers to replace fossil heating systems with heat pumps.
95		Fuel oil to electricity incentive program	Fossil-fuel energy in buildings: heating (oil)	Fossil-fuel heating	Indirect	Buildings	Sub-national	Newfoundland and Labrador	Funding programme for homes to replace fossil heating systems with electric heating systems.
96		Arctic Energy Alliance’s Rebate Programs	Fossil-fuel energy in buildings	Fossil-fuels (buildings)	Indirect	Buildings	Sub-national	Northwest Territories	Funding programme for Indigenous and community governments, non-profit organizations, businesses and homes to convert to renewable energies.
97		Ontario Regulatory Changes and Investments for Reducing Coal Use in Energy- Intensive Industries	Fossil-fuel energy in industry (coal)	Fossil-fuel combustion	Indirect	Industry	Sub-national	Ontario	Regulatory changes to encourage major-emitting industrial sectors (cement, lime and iron and steel manufacturers) to use alternative, less carbon intensive fuels (such as biomass and waste materials) in place of coal and petroleum. Measures include a deal with Algoma Steel to transition from coal to all-new low-emission electric arc furnaces.
98		Ontario Emissions Performance Standards program	Fossil-fuel energy in industry	Fossil-fuel combustion	Direct	Industry	Sub-national	Ontario	Emissions trading scheme for industry and power generation.
99		Supporting industrial energy conversion projects	Fossil-fuel energy in industry	Fossil-fuel combustion	Indirect	Industry	Sub-national	Québec	Funding programme to cover operating costs of industrial projects converting to electrification and/or low carbon energy sources
100		Manitoba Waste Diversion	Waste: Landfilling (organic)	Landfilling of organic waste	Direct	Waste	Sub-national	Manitoba	Various measures to reduce the landfilling of food and organic waste through prevention, recovery and recycling.
101		Québec Processing organic matter using biomethane and composting Program	Waste: Landfilling (organic)	Landfilling of organic waste	Indirect	Waste	Sub-national	Québec	Funding programme for biomethane projects to reduce organic waste.
102		Ontario’s Food and Organic Waste Framework*	Waste: Landfilling (organic and food)	Landfilling of organic waste	Direct	Waste	Sub-national	Ontario	Action plan to reduce food waste and recover resources from food and organic waste.
103		Québec Residual Materials Management Policy*	Waste: Landfilling (organic and food)	Landfilling of organic waste	Direct	Waste	Sub-national	Québec	Action plan to reduce food and organic waste.
104		Québec Stratégie de valorisation de la matière organique	Waste: Landfilling (organic)	Landfilling of organic waste	Direct	Waste	Sub-national	Québec	Action plan to reduce food and organic waste. Includes goal to recycle or value 70% of targeted organic matter in 2030.
105		Nova Scotia Solid Waste Resources Management Regulations*	Waste: Landfilling (organic)	Landfilling of organic waste	Direct	Waste	Sub-national	Nova Scotia	Ban on landfilling organic waste, implemented in 1996.
106		Newfoundland and Labrador measures to reduce emissions from waste*	Waste: Landfilling (organic)	Landfilling of organic waste	Direct	Waste	Sub-national	Newfoundland and Labrador	Action plan to reduce food and organic waste. Includes goals to, by 2025: divert 50% of solid waste, reduce number of waste disposal sites by 80%, eliminate open burning and incineration, phase out unlined landfills.
107		Fertilizer (30% reduction from 2020 levels)**	Fertilizer use	Fertilizer	Direct	Agriculture	National		Commitment to reducing fertiliser 30% reduction from 2020 levels by 2030.
108		Prince Edward Island Alternative Land Use Services Program	Agricultural land	Land use/conversion	Indirect	Agriculture	Sub-national	Prince Edward Island	Funding programme to help agricultural landowners remove environmentally sensitive land from production.
109	Japan	Maximum introduction of renewable energy	Fossil-fuel power	Fossil-fuel power	Indirect	Energy supply	National		Basic law to use renewable energy for power generation to replace fossil fuels.
110		Maximum introduction of renewable energy	Fossil-fuel power	Fossil-fuel power	Indirect	Energy supply	National		Basic law to use renewable energy for heat generation to replace fossil fuels.
111		Promotion of the introduction of facilities and equipment with high energy-saving performance (iron and steel industry)	Fossil-fuel energy in industry (coal)	Fossil-fuel combustion	Indirect	Industry	National		Basic law to reduce the use of coal in heavy industry by substituting with waste plastics.
112		Promotion of the introduction of facilities and equipment with high energy-saving performance (cement and ceramic industry)	Fossil-fuel energy in industry	Fossil-fuel combustion	Indirect	Industry	National		Programme to support reduction of coal in heavy industry by substituting with waste.
113		Promotion of fuel conversion	Fossil-fuel energy in industry	Fossil-fuel combustion	Indirect	Industry	National		Programme to support fuel conversion in industry from coal, heavy oil, etc., to gas, etc.
114		Introduction of EV waste collection vehicles	Transport: Fossil-fuel vehicles (waste collection)	ICEs (fleets and buses)	Indirect	Transport	National		Programme to replace internal combustion engine waste collection vehicles with EVs.
115		Diffusion of next-generation vehicles, improvement of fuel efficiency, etc	Transport: Fossil-fuel vehicles (new sales)	ICEs (light-duty or general)	Indirect	Transport	National		Target for 100% electrified vehicles (including hybrids) in new sales for light-duty by 2035.
116		Installation of traffic safety facilities (promotion of the installation of LED traffic lights	Light bulbs: Traffic lights	Other	Indirect	Transport	National		Programme to replace conventional traffic lights with LED.
117		Promotion of a modal shift to marine transportation	Transport: Fossil-fuel vehicles (heavy-duty + 2 wheeler)	ICEs (medium/heavy duty)	Indirect	Transport	National		Programme to promote modal shift from truck-based logistics to marine and rail freight transportation.
118		Promotion of a modal shift to rail freight transportation	Transport: Fossil-fuel vehicles (heavy-duty + 2 wheeler)	ICEs (medium/heavy duty)	Indirect	Transport	National		Programme to promote modal shift from truck-based logistics to rail freight transportation.
119		Expansion of the use of blended cement	Cement: Clinker use	Other	Indirect	Industry	National		Programme to reduce the amount of clinker, an intermediate product of cement, by expanding the use of blended cement.
120		Fluorinated Gases: (HFCs, PFCs, SF6, NF3)	Ozone-depleting substances HFC	Ozone-depleting substances	Indirect	Industry	National		Programme to promote non-fluorocarbons and low-GWP products in equipment manufacturers by substitution with non-fluorocarbons alternatives.
121		N2O emission reduction associated with fertilizer application	Fertilizer use (synthetic)	Fertilizer	Direct	Agriculture	National		Programme to reduce the amount of fertiliser applied, using a divided application, and using slow-release fertilisers.
122		Diffusion of biomass plastics	Plastic	Plastic	Indirect	Waste	National		Programme to promote the use of carbon-neutral biomass plastics to replace petroleum-based plastics.
123		Reduction of waste incineration [waste plastic]	Waste: Incineration (plastic)	Plastic	Direct	Waste	National		Programme to reduce incineration of municipal waste plastics by controlling their discharge and promoting recycling through sorted collection and recycling.
124		Reduction of waste incineration [waste oil]	Waste: Incineration (waste oil)	Other	Direct	Waste	National		Programme to reduce the amount of industrial waste oil incinerated.
125		Reduction of final waste disposal	Waste: Landfilling (organic)	Landfilling of organic waste	Direct	Waste	National		Ban on direct landfill of organic solid waste.
126		Transition to a decarbonized lifestyle (Reduction of food loss in households)	Waste: Food loss	Food waste	Direct	Cross-cutting/other	National		Programme to reduce food loss in households.
127	Germany	Act on the Phase-Out of Coal Plants (PaM E.2	Fossil-fuel power: coal	Coal-fired power	Direct	Energy supply	National		Commitment to phasing out all coal-fired power plants by 2038.
128		Renewable Energy Sources Act (PaM E.1)	Fossil-fuel power	Fossil-fuel power	Indirect	Energy supply	National		Target for 65% renewable energy in gross electricity consumption by 2030.
129		Revision of the Road Traffic Licensing Regulation to limit HFCs in passenger cars' air conditioning system (PaM I.10)	Ozone-depleting substances: HFC	Ozone-depleting substances	Direct	Industry	National		Restriction on use of HFC in passenger cars' air conditioning systems following the EU MAC-Directive.
130		EU Emissions Trading Scheme (ETS) in energy sector	Fossil-fuel power	Fossil-fuel power	Direct	Energy supply	National		Emissions trading scheme for power generation.
131		EU Emissions Trading Scheme (ETS) in industry sector (PaM I.1)	Fossil-fuel energy in industry	Fossil-fuel combustion	Direct	Industry	National		Emissions trading scheme for industry.
132		HFC-Phase-Down according to EU F-Gas-Regulation (PaM I.11)	Ozone-depleting substances: HFC	Ozone-depleting substances	Direct	Industry	National		Target to reduce HFC production 70% by 2030 compared to 2005.
133		SF6 bans under the EU FGas Regulation (PaM I.12)	Ozone-depleting substances: SF6	Ozone-depleting substances	Direct	Industry	National		Ban on the use of SF6 under Article 13 of the EU F-Gas regulation.
134		Building Energy Law (GEG)	Fossil-fuel energy in buildings: heating (oil)	Fossil-fuel heating	Direct	Buildings	National		Ban on installation of new monovalent oil boilers as of 2026.
135		CO2 pricing for heat and transport (BEHG) (PaM G.1)	Fossil-fuel energy in industry	Fossil-fuel combustion	Direct	Industry	National		Carbon pricing for fossil fuels in industry heating from 2021, increasing price path until 2040.
136		CO2 pricing of fossil fuels in the heating (and transport) sector (BEHG), here only heating covered	Fossil-fuel energy in buildings: heating (oil)	Fossil-fuel heating	Direct	Buildings	National		Carbon pricing for fossil fuels in industry heating from 2021, increasing price path until 2040.
137		CO2 pricing for heat and transport (BEHG) (PaM V.1)	Transport: Fossil-fuels (road)	Gasoline (road)	Direct	Transport	National		Emissions trading scheme aimed at companies that bring heating oil, natural gas, petrol and diesel onto the market, to contribute to decarbonisation of transport and heating.
138		Development of renewable fuels and national implementation of RED II: Adjustment of greenhouse gas quota (PaM V.4)	Transport: Fossil-fuels (road)	Gasoline (road)	Indirect	Transport	National		Target for 25% renewable energy in road fuels by 2030.
139		Increase in air ticket tax	Flights	Flights	Direct	Transport	National		Increase of air travel tax in accord with distance.
140		Stronger weighting of the CO2 component of the vehicle tax from 2021 onwards	Transport: Fossil-fuel vehicles (new sales)	ICEs (light-duty or general)	Direct	Transport	National		Registration charge that applies to new and re-registrations of new and existing cars in accord with CO2 emission performance.
141		Electric bus promotion	Transport: Fossil-fuel vehicles (buses)	ICEs (fleets and buses)	Indirect	Transport	National		Target for share of 50% buses in current fleet by 2030.
142		Inland shipping: use of shore-side electricity in ports	Fossil-fuel power: shore-side power in ports	Other	Indirect	Transport	National		Target for 50% of inland vessels to use shore-side electricity when docking by 2030.
143		Avoidance of food waste (PaM W.5)	Waste: Food	Food waste	Direct	Waste	National		Target to reduce food waste by 50% by 2030 at retail and consumer levels and reduce food losses along production and supply chains.
144		Implementation of German Fertilisation Ordinance 2020 (PaM A.3)	Fertilizer use (synthetic)	Fertilizer	Direct	Agriculture	National		Regulation to reduce fertilizer and nitrogen application and runoff on agricultural land.
145		Increase of organic farming to 20% of total agricultural utilised land (PaM A.5)	Fertilizer use (synthetic)	Fertilizer	Indirect	Agriculture	National		Target to increase the proportion of organically farmed agricultural land to 20% of the total agricultural land area.
146		Reduction of nitrogen balance surplus through the mass flow balance ordinance"	Fertilizer use (synthetic)	Fertilizer	Direct	Agriculture	National		Regulation to reduce fertiliser and nitrogen application and runoff on agricultural land.
147		Reduction of peat as substrate in gardening	Peat use/sale: substrate in gardening = thing that plants grow on	Peat harvesting	Direct	LULUCF	National		Voluntary agreement with substrate industry to reduce use of peat as substrate in gardening.
148		Reduced land use for urban development and transport (PaM F.1)	Land use: new land take	Land use/conversion	Direct	LULUCF	National		Target to reduce new urban land use to no more than 20 ha/day by 2030, then reaching a circular land-use economy by 2050 (with zero net land use).
149		Conservation of grassland (PaM F.2)	Grassland tillage = conversion to cropland	Land use/conversion	Direct	Agriculture	National		Prohibition of grassland tillage and preventing the conversion of grassland into other cropland.
150		Increase of share of cattle and pig slurry which is stored in gas-tight tanks to 70% (PaM A.2)	Animal manure: open storage	Other	Indirect	Agriculture	National		Target to increase share of cattle and pig slurry stored in gas-tight tanks to 70%.
151	United Kingdom	Smart Metering*	Meters (gas and electricity)	Other	Indirect	Energy supply	National		Programme to replace 53 million meters with smart electricity and gas meters in all domestic properties, and smart or advanced meters in smaller non-domestic sites, by end of 2020.
152		Agricultural Action Plan*	Fertilizer use (synthetic)	Fertilizer	Direct	Agriculture	National		Commitment to reduce fertiliser/manure use on cropland.
153		Heavy goods vehicles Fuel Efficiency Policies (Mode Shift Revenue Support Scheme)	Transport: Fossil-fuels (truck freight)	ICEs (fleets and buses)	Indirect	Transport	National		Funding programme to encourage modal shift from road to rail or inland waterway for logistics.
154		Renewable Transport Fuel Obligation - 5% by volume	Transport: Fossil-fuels (road)	Gasoline (road)	Indirect	Transport	National		Target for 4.75% biofuel use in diesel and petrol supply by 2014.
155		Renewable Transport Fuel Obligation, (RTFO) – Increase target to meet RED*	Transport: Fossil-fuels (road)	Gasoline (road)	Indirect	Transport	National		Target for 9.75% biofuel use in diesel and petrol supply by 2020 and at least 12.4% in 2032.
156		Rail Electrification*	Transport: Fossil-fuel (diesel trains)	Diesel trains	Indirect	Transport	National		Reform of contractual obligations to spur rail electrification by replacing older diesel trains with electric trains.
157		The Carbon Price Floor (CPF)	Fossil-fuel power	Fossil-fuel power	Direct	Energy supply	National		Economic incentive programme designed to complement the EU-ETS to further reduce use of emission-intensive fossil fuels and increase electricity generation from low carbon sources.
158		Renewables Obligation*	Fossil-fuel power	Fossil-fuel power	Indirect	Energy supply	National		Renewable portfolio standard for electricity generators mandating 47% share of renewables by 2030.
159		Nitrates Action Plan	Fertilizer use (synthetic)	Fertilizer	Direct	Agriculture	National		Commitment to reduce fertiliser/manure use on cropland.
160		Climate Change Levy (CCL)*	Fossil-fuel energy in industry	Fossil-fuel combustion	Direct	Cross-cutting/other	National		Carbon pricing for power and heating for businesses, industry and households.
161		Ozone depleting substances regulation*	Ozone-depleting substances: HFC	Ozone-depleting substances	Direct	Industry	National		Ban on use of CFCs, HCFCs and halons, in accord with the Montreal Protocol, except some critical use areas.
162		F-gas regulation (2015)*	Ozone-depleting substances: HFC	Ozone-depleting substances	Direct	Industry	National		Phase-down and bans of F gases and high GWP HFCs, aiming for 79% reduction in quantities of hydrofluorocarbons on the EU market between 2015-2030.
163		Additional Renewables in Generation (Renewable Energy Strategy)*[1]	If including above RE policy, then include this one	Fossil-fuel power	Indirect	Energy supply	National		Target for 15% share of renewables in electricity by 2020.
164		Forestry Act Felling Licence Regulations and Environmental Impact (Forestry) regulations*	Land clearing: Forest clearing	Deforestation	Direct	LULUCF	National		Ban on deforestation and the afforestation of deep peat.
165		Natural Environment White Paper (NEWP) targets on horticultural peat	Land clearing: Peat harvesting	Peat harvesting	Direct	LULUCF	National		Target to phase out peat use in horticultural sector in England by 2030.
166		Waste Policies (Waste Prevention Programme for England)	Waste: Landfilling (organic)	Landfilling of organic waste	Direct	Waste	National		Commitment to nearly eliminate landfilling of biodegradable municipal waste from 2028, with a ban from 2042.
167		SAME AS ABOVE	Waste: Avoidable	Other	Direct	Waste	National		Target to reduce retail and consumer food waste by 50% by 2030.
168		SAME AS ABOVE	Waste: Plastic (avoidable)	Plastic	Direct	Waste	National		Target to eliminate avoidable plastic waste by 2042.
169		UK Emissions Trading Scheme (UK ETS)	Fossil-fuel energy in industry	Fossil-fuel combustion	Direct	Cross-cutting/other	National		Emissions trading scheme for industry.
170		British Energy Security Strategy (Gas boiler law)	Fossil-fuel energy in buildings: heating (gas)	Fossil-fuel heating	Direct	Energy supply	National		Target to phase out the sale of new and replacement gas boilers by 2035.
171		Off grid heat decarbonisation (domestic)	Fossil-fuel energy in buildings: heating (gas)	Fossil-fuel heating	Direct	Buildings	National		Proposed regulation to phase out the installation of high carbon fossil fuel heating systems in homes off the gas grid by 2035.
172		Future Homes Standard	Fossil-fuel energy in buildings: heating (gas)	Fossil-fuel heating	Direct	Buildings	National		Proposed target to ban fossil fuel boilers from new build homes in England from 2025.
173		Boiler Upgrade Scheme	Fossil-fuel energy in buildings: heating (gas)	Fossil-fuel heating	Indirect	Buildings	National		Funding programme for consumers to replace fossil heating systems with heat pumps or biomass systems.
174		Green Gas Levy	Fossil-fuel (gas)	Gas use/supply	Indirect	Energy supply	National		Levy charged to fossil fuel gas suppliers to raise funding to support biomethane production and substitution of fossil gas in the grid with biomethane.
175		Green Gas Support Scheme	Fossil-fuel (gas)	Gas use/supply	Indirect	Energy supply	National		Tariff support scheme to fund biomethane production to displace fossil gas in the gas grid.
176		Regulation to phase out all new non-zero emission road vehicles	Transport: Fossil-fuel vehicles (light-duty)	ICEs (light-duty or general)	Direct	Transport	National		Target to phase out the sale of new, non-zero emission road vehicles by 2040, from motorcycles to buses and HGVs, subject to consultation. Targets affect non-zero emission HGVs less than or equal to 26 tonnes by 2035, and all new HGVs from 2040.
177		Regulation to phase out non-zero emission cars and vans	Transport: Fossil-fuel vehicles (heavy-duty + 2 wheeler)	ICEs (medium/heavy duty)	Direct	Transport	National		Target to phase out the sale of new, non-zero emission road vehicles by 2040, from motorcycles to buses and HGVs, subject to consultation. Targets affect non-zero emission HGVs less than or equal to 26 tonnes by 2035, and all new HGVs from 2040.
178		Further rail electrification	Transport: Fossil-fuel (diesel trains)	Diesel trains	Indirect	Transport	National		Target to remove all diesel-only trains by 2040.
179		Measures to decarbonise the maritime sector	Transport: Fossil-fuel (ships)	Ships	Direct	Transport	National		Commitment to phase out the sale of new non-zero emission domestic shipping vessels (no end year).
180		Measures to decarbonise the aviation sector	Transport: Fossil-fuels (aviation)	Aviation fuel	Indirect	Transport	National		Mandate for minimum mandatory ethanol content in gasoline of 10% by 2030.
181		The Air Quality (Domestic Solid Fuels Standards) (England) Regulations 2020	Fossil-fuel heating (fuels): coal and wet wood	Fossil-fuel heating	Direct	Buildings	National		Ban on use of house coal for home heating from 2023.
182		Northern Ireland: 80% Renewable Electricity Consumption target	Fossil-fuel power	Fossil-fuel power	Indirect	Energy supply	Sub-national	Northern Ireland	Target for share of 80% renewables in electricity consumption by 2030.
183		Northern Ireland: Biomethane injection into the natural gas grid in Northern Ireland	Fossil-fuel (gas)	Gas use/supply	Indirect	Energy supply	Sub-national	Northern Ireland	Commitment to replace a significant proportion of fossil gas used in the gas distribution network in Northern Ireland with locally produced biomethane.
184		Northern Ireland: Boiler Replacement Scheme (Department for Communities)	Fossil-fuel energy in buildings: heating (gas)	Fossil-fuel heating	Indirect	Buildings	Sub-national	Northern Ireland	Funding programme for consumers to replace fossil heating systems over 15-years old.
185		Northern Ireland: Waste & Circular Economy Package Targets	Waste: Landfilling	Landfilling of organic waste	Direct	Waste	Sub-national	Northern Ireland	Target to reduce landfilling waste to maximum of 10% of municipal waste by 2035.
186		Scotland: Majority of new buses purchases from 2024 are zero-emission	Transport: Fossil-fuel vehicles (buses)	ICEs (fleets and buses)	Indirect	Transport	National		Commitment to replace ICE buses with zero-emission models.
187		Scotland: Decarbonised passenger rail services by 2035	Transport: Fossil-fuel (diesel trains)	Diesel trains	Indirect	Transport	National		Target to removal all diesel passenger trains and replace with electric, battery or hydrogen trains by 2035.
188		Scotland: Zero Emission heavy duty vehicle programme	Transport: Fossil-fuel vehicles (heavy-duty)	ICEs (medium/heavy duty)	Indirect	Transport	National		Target to phase out petrol and diesel heavy vehicles, including public sector fleet heavy duty vehicles, by 2040.
189		Scotland: Vessel replacement programme	Transport: Fossil-fuel vehicles (ferries)	Ferries	Indirect	Transport	National		Target to increase proportion of low emission ferries in Scottish Government ownership to 30% by 2032.
190		Scotland: End landfilling of biodegradable municipal waste by 2025, reduce the percentage of all waste sent to landfill to 5% by 2025	Waste: Landfilling (organic)	Landfilling of organic waste	Direct	Waste	National		Target to reduce landfilling waste to maximum of 5% of municipal waste by 2035.
191		Scotland: Lead delivery of Scotland’s landmark Food Waste Reduction Action Plan	Waste: Foodwaste	Food waste	Direct	Waste	National		Target to reduce all food waste by 33% by 2025.
192		Wales a Circular Economy	Waste: Foodwaste	Food waste	Direct	Waste	National		Target to reach zero landfill waste by 2025.
193		SAME AS ABOVE	Waste: Landfilling (organic)	Landfilling of organic waste	Direct	Waste	National		Targets to reduce avoidable food waste by 50% by 2025.
194		Wales: Planning frameworks to restrict fossil fuel extraction	Fossil-fuel: Extraction	Other	Direct	Energy supply	National		Commitment to not issuing any new petroleum licensing in Wales, or supporting applications for hydraulic fracturing petroleum licence consents, after 2018.
195		Wales: Reducing emission growth from new Energy from Waste plants in Wales	Waste: Landfilling (organic)	Landfilling of organic waste	Direct	Waste	National		Moratorium on any future large scale waste incineration developments from 2021.
196		Wales: Zero emission bus fleet	Transport: Fossil-fuel vehicles (buses)	ICEs (fleets and buses)	Indirect	Transport	National		Target to reach 100% zero-emission bus fleet by 2035. The 50% most polluting buses will be replaced by zero-emission buses by 2028.
197		Wales: All taxis and private hire vehicles to be zero emission by 2028	Transport: Fossil-fuel vehicles (taxis)	ICEs (fleets and buses)	Indirect	Transport	National		Target to reach a 100% zero-emission taxi and private hire fleet by 2028.
198		Wales: Reduce waste sent to landfill	Waste: Landfilling (organic)	Landfilling of organic waste	Direct	Waste	National		Targets to halve avoidable food waste and eliminate landfilling biodegradable waste by 2025.
199		Wales: Net zero/ultra-low emission public sector cars	Transport: Fossil-fuel vehicles (public fleets)	ICEs (fleets and buses)	Indirect	Transport	National		Targets for all new cars and light goods vehicles to be zero/ultra-low emission by 2025 and all new HGVs to be ultra-low emission by 2030.
200	United States	Federal Fleet Program*	Transport: Fossil-fuel vehicles (public fleets)	ICEs (fleets and buses)	Indirect	Transport	National		Target for 100% of federal fleet purchases to be zero-emission by 2035.
201		State and Alternative Fuel Provider Fleet Program*	Transport: Fossil-fuel vehicles (public fleets)	ICEs (fleets and buses)	Indirect	Transport	National		Requirement for federal fleets to acquire alternative fuel vehicles as a percentage of their annual light-duty vehicle acquisitions or to employ other petroleum-reduction methods.
202		Vehicle Technology Deployment (Clean Cities)*	Transport: Fossil-fuel vehicles (general)	ICEs (light-duty or general)	Indirect	Transport	National		Capacity building and funding programme to help fleets reduce petrol consumption by acquiring alternative fuel vehicles.
203		Federal Building Rulemakings (Codes and Clean Energy)*	FF combustion in buildings	Fossil-fuels (buildings)	Direct	Energy supply	National		Building codes mandating that federal buildings be designed to reduce fossil fuel-generated energy consumption by 100% by 2030
204		Waste Prevention, Production Subject to Royalties, and Resource Conservation	Flaring/Venting in oil and gas	Flaring/venting	Direct	Energy supply	National		Regulation to reduce venting and flaring of fossil gas during oil and gas production activities on Federal and Indian leases.
205		Power Electronics*	Ozone-depleting substances: SF6	Ozone-depleting substances	Indirect	Energy supply	National		R&D funding to support development of alternatives to SF6.
206		The American Innovation and Manufacturing Act (AIM Act)	Ozone depleting substances: HFC	Ozone-depleting substances	Direct	Industry	National		Commitment to phase down HFC production and consumption.
207		Significant New Alternatives Policy Program*	Ozone depleting substances: HFC	Ozone-depleting substances	Direct	Industry	National		Capacity building and funding programme to support transition away from ozone-depleting chemicals in industrial and consumer sectors.
208		Executive Order 14057: Catalyzing Clean Energy Industries and Jobs through Federal Sustainability	Transport: Fossil-fuel vehicles (light duty and all) public acquisition	ICEs (light-duty or general)	Indirect	Transport	National		Directive and target for federal fleets to reach 100% zero-emission vehicle acquisitions by 2035, including 100% zero emission light-duty vehicle acquisitions by 2027.
209		SAME AS ABOVE	Fossil-fuel power: public buildings	Fossil-power (use)	Indirect	Buildings	National		Directive and target for federal operations to reach 100% carbon pollution-free electricity consumption by 2030.
210	France	Volet agricole de la feuille de route économie circulaire	Fertilizer use (synthetic)	Fertilizer	Indirect	Agriculture	National		Goal to substitute chemical fertilisers with natural alternatives.
211		Arrêt des dernières centrales à charbon	Fossil-fuel power	Fossil-fuel power	Direct	Energy supply	National		Target to close all coal-fired power plants by 2024.
212		Interdiction de l'ouverture de nouvelles centrales de production exclusive d'électricité fonctionnant aux énergies fossiles	Fossil-fuel power	Fossil-fuel power	Direct	Energy supply	National		Ban on construction of new fossil-fuel power generation plants.
213		Mesures de promotion du gaz renouvelable	Fossil-fuel (gas)	Gas use/supply	Indirect	Energy supply	National		Target reach 10% share of renewable gas in gas grid by 2030.
214		Coup de pouce économies d'énergie pour les ménages	Fossil-fuel energy in buildings: heating	Fossil-fuel heating	Indirect	Buildings	National		Funding programme for consumers to replace fossil heating systems with clean alternative.
215		Aide fiscale aux entreprises pour le remplacement de leurs équipements fonctionnant avec des HFC par des équipements sans HFC	Ozone depleting substances: HFC	Ozone-depleting substances	Indirect	Industry	National		Funding programme for industry to replace equipment using ozone-depleting substances with clean alternatives.
216		Déploiement de zones à faibles émissions	Transport: Fossil-fuel vehicles	ICEs (light-duty or general)	Direct	Transport	National		Zones banning high emissions cars.
217		Stratégie de développement de la mobilité propre de la programmation pluriannuelle de l’énergie 2019-2028	Transport: Fossil-fuel vehicles	ICEs (light-duty or general)	Direct	Transport	National		Target to ban sale of petrol and diesel vehicles by 2040.
218		La loi anti-gaspillage pour une économie circulaire	Waste: Organic (Food)	Food waste	Direct	Waste	National		Target to reduce food waste 50% by 2040.
219		Obligation d'une part minimale de produits de qualité et bio dans les repas de la restauration collective	Food (schools)	Other	Indirect	Agriculture	National		Requirement to source 50% of food from organic sources in canteens from 2022.
220		Augmentation de 2c€ de la taxe sur le gazole utilisé pour le transport routier de marchandises	Transport: Fossil-fuels (road)	Gasoline (road)	Direct	Transport	National		Increase of carbon tax for petroleum-based road fuels.
221		Projet de taxation des HFC	Ozone depleting substances: HFC	Ozone-depleting substances	Direct	Cross-cutting/other	National		Tax on HFC use in refrigeration equipment.
222		Règlement européen n°2019/1242 du 20 juin 2019 fixant des objectifs de réduction d’émissions à horizon 2025 et 2030 pour les poids lourds	Transport: Fossil-fuel vehicles (heavy duty)	ICEs (medium/heavy duty)	Direct	Transport	National		Regulations to impose a fleet-wide CO2 emissions cap on heavy vehicles in line with EU rule n°2019/1242.
223		Interdiction d’installer des systèmes de chauffage et de production d’eau chaude sanitaire consommant principalement des combustibles à haut niveau d’émissions de gaz à effet de serre dans les bâtiments à usage d’habitation ou à usage professionnel	Fossil-fuel heating	Fossil-fuel heating	Direct	Energy supply	National		Ban on installation of new fossil fuel boilers for heating and hot water from 2021.
224		Interdiction des vols s'il existe une alternative ferroviaire de moins de 2h30	Flights: short-haul	Flights	Direct	Transport	National		Ban on provision of domestic flights for duration of less than 2.5 hours if travel is possible by rail.
225		Interdiction des avions publicitaires	Flights: Arial advertisements	Flights	Direct	Transport	National		Ban on flights that tow arial banners.
226		Obligation d'incorporation de biocarburants dans les carburants aéronautiques	Transport: Fossil-fuels (aviation)	Aviation fuel	Indirect	Transport	National		Commitment and target for SAF blending ratio of 2% in 2025, 5% in 2030; 50% by 2050.
227	Italy	Coal phase-out	Fossil-fuel power: coal	Coal-fired power	Direct	Energy supply	National		Ban on coal use for electricity production from 2025.
228		Efficient public lighting system	Light bulbs: streetlights	Other	Indirect	Energy supply	National		Programme to replace conventional lights in public buildings and infrastructure.
229		Incentives to biomethane and other advanced biofuels	Oil production	Petroleum fuels (road/air)	Indirect	Transport	National		Programme to replace oil refineries with biofuel refineries.
230		Implementation of the RED II with specific obligations on biofuels and other renewables	Transport: Fossil-fuels (road)	Petroleum fuels (road/air)	Indirect	Transport	National		Requirement for fuel suppliers to supply a minimum of 14% of the energy consumed in road and rail transport by 2030 as renewable energy.
231		Renewal of vehicles for freight transport	Transport: Fossil-fuel vehicles (heavy duty)	ICEs (medium/heavy duty)	Indirect	Transport	National		Commitment to replace fleet vehicles with low-emission alternatives.
232		Increase separate collection of urban waste	Waste: organic waste	Landfilling of organic waste	Indirect	Waste	National		Regulation and targets to reduce organic waste sent to landfills; 2025 - 55%, 2035 - 65%.
233		Research and development of new technologies in the sectors using HFCs or alternatives	Ozone depleting substances: HFC	Ozone-depleting substances	Indirect	Industry	National		Support of R&D to develop alternatives to HFCs in line with the EU phase-down (Regulation 2014/517)
234	Poland	1: Greenhouse gas emission allowance trading system (EU ETS)	Fossil fuels end-use (cross sectors)	Fossil-fuel combustion	Direct	Cross-cutting/other	National		Emissions trading scheme for industry, power generation and aviation (EU-ETS)
235		2: Emission reductions in non-ETS sectors (a group of measures)	Fossil fuels end-use (cross sectors)	Fossil-fuel combustion	Direct	Cross-cutting/other	National		Emissions trading scheme for sectors not regulated under EU-ETS.
236		24: Clean Air Priority Programme	Fossil-fuel energy in buildings: heating	Fossil-fuel heating	Indirect	Energy supply	National		Funding programme for consumers to replace fossil heating systems.
237		28: Measure 28: Warm Flat Priority Programme	Fossil-fuel energy in buildings: heating	Fossil-fuel heating	Indirect	Energy supply	National		Funding programme for consumers to replace fossil heating systems.
238		31: Development of zero-emission urban transport (a group of measures)	Transport: Fossil-fuel vehicles (buses)	ICEs (fleets and buses)	Indirect	Transport	National		Goal to replace diesel buses with electric buses.
239		32: Development of electromobility (bus replacement)	Transport: Fossil-fuel vehicles (buses)	ICEs (fleets and buses)	Indirect	Transport	National		Requirement for federal fleets to replace its fleet with electric vehicles.
240		41: Limitation of the use of fluorinated greenhouse gases (a group of measures)	Ozone depleting substances: HFC, PFC, SF6	Ozone-depleting substances	Direct	Industry	National		Various measures to reduce HFC use and bans on various F gases.
241		42: Proposed adoption of more stringent requirements for the limitation of the use of fluorinated greenhouse gases	Ozone depleting substances: HFC, PFC, SF6	Ozone-depleting substances	Direct	Industry	National		Proposed stricter measures to reduce HFC use and bans on various F gases, aiming for 98% reduction by 2050 (compared with 2015).
242		46: Rationalisation of fertiliser use (a group of measures)	Fertilizer use (synthetic)	Fertilizer	Direct	Agriculture	National		Goal to reduce fertiliser use.
243		49: Reduction of food losses (Act on the Prevention of Food Waste)	Waste: Organic (Food)	Food waste	Direct	Agriculture	National		Programme to reduce food loss in retailers, with mandate for stores to provide unsold food to non-profit organisations.
244		51: Rational management of farmland and forest land - the protection of farmland and forestland	Deforestation/land conversion	Deforestation	Direct	LULUCF	National		Restrictions on land conversion in agriculture.
245		53: Rational waste management (a group of measures	Waste: Landfilling	Landfilling of organic waste	Direct	Waste	National		Target to reduce landfilling waste to maximum of 10% of municipal waste by 2030.
246	Kazakhstan	Reducing the share of coal in power generation	Fossil fuel power: coal	Coal-fired power	Direct	Energy supply	National		Target to reduce share of coal-fired power to 40% by 2030.
247		Changes in the Environmental Code (prohibition of paper, plastic, glass, and food waste disposal)	Waste: Landfilling	Landfilling of organic waste	Direct	Waste	National		Ban on landfilling organic waste, plastic, glass.
248		Carbon tax on sectors not covered by the emissions trading system	Fossil fuels end-use (cross sectors)	Fossil-fuel combustion	Direct	Cross-cutting/other	National		Carbon tax on sectors not covered by the emissions trading system.
249		Changes in the Environmental Code - separate waste collection	Waste: Non-seperation	Other	Indirect	Waste	National		Regulation to mandate individuals and legal entities to separate waste into organics, recyclables, etc.
250		Increasing the share of RES in power generation	Fossil fuel power: coal	Coal-fired power	Indirect	Energy supply	National		Target for 15% share of renewables in electricity by 2030 to substitute fossil-fuel power.
251		Increasing the share of natural gas in power generation	Fossil fuel power: coal	Coal-fired power	Indirect	Energy supply	National		Target for 25% share of renewables in electricity by 2030 to substitute coal-fired power.

## Sheet: Regression data
ID	Country	Policy_name	Target_full	Target (aggregated)	Target_agg	decline_type	decline_code	sector_name	sector_code	regulation	Instrument1	Instrument2	Instrument3	Instrument4	Instrument5	ind1_strictness	ind2_targets	ind3_speed	ind4_scale	ind5_coverage	ind6_magnitude	ind7_turnover	ind_total	CO2_2020	CO2_2025	CO2_2030	CO2_2035	CO2_2040	CO2_agg	CO2_sector	Note
1	1	Australian Safeguard Mechanism	Fossil-fuel energy in industry	Fossil-fuel combustion	11	Direct	1	Cross-cutting/other	8	1	Regulatory	0	0	0	0	1	1	0.5	1	1	1	1	0.928571	.	.	46305	.	.	46305	183832
2	1	HFC management – regulations	Ozone-depleting substances HFC	Ozone-depleting substances	10	Direct	1	Industry	4	1	Regulatory	0	0	0	0	1	1	0.5	1	1	0.5	.	0.833333	.	.	4811	.	.	4811	32547.2
3	1	Net zero Australian Public Service*	Fossil-fuel power: public buildings	Fossil-power (use)	9	Indirect	0	Cross-cutting/other	8	0	Voluntary	0	0	0	0	0	1	1	1	0	1	1	0.714286	.	.	.	.	.	.	183832
4	1	SAME AS ABOVE	Natural gas: public buildings	Gas use/supply	3	Indirect	0	Cross-cutting/other	8	0	Voluntary	0	0	0	0	0	1	0.5	1	0	1	1	0.642857	.	.	.	.	.	.	183832
5	1	SAME AS ABOVE	Transport: Fossil-fuel vehicles (public fleets)	ICEs (fleets and buses)	4	Indirect	0	Cross-cutting/other	8	0	Voluntary	0	0	0	0	0	1	1	1	0	0.5	0	0.5	.	.	.	.	.	.	183832
6	1	National Waste Policy Action Plan*	Waste: Organic	Landfilling of organic waste	17	Direct	1	Waste	7	1	Regulatory	Economic	0	0	0	1	1	0.5	1	1	0	.	0.75	.	.	.	.	.	.	13139.2
7	1	SAME AS ABOVE	Waste: Plastic	Plastic	19	Direct	1	Waste	7	1	Regulatory	Economic	0	0	0	1	1	1	1	0	1	.	0.833333	.	.	.	.	.	.	13139.2
8	1	SAME AS ABOVE	Waste: Export	Other	20	Direct	1	Waste	7	1	Regulatory	Economic	0	0	0	1	1	1	1	1	1	.	1	.	.	.	.	.	.	13139.2
9	1	Food Waste for Healthy Soils Fund	Waste: Organic	Landfilling of organic waste	17	Indirect	0	Waste	7	0	Economic	0	0	0	0	0	1	0.5	1	1	0	.	0.583333	.	.	.	.	.	.	13139.2
10	1	Achieving 100% renewable electricity and phasing out fossil-fuel gas in the ACT*	Fossil-fuel power: natural gas	Gas or oil use/supply	3	Direct	1	Energy supply	1	1	Regulatory	Fiscal	Economic	Information and education	0	1	1	0.5	0	1	1	1	0.785714	2029	.	.	.	.	2029	335117
11	1	SAME AS ABOVE	Fossil-fuel power	Fossil-fuel power	1	Indirect	0	Energy supply	1	1	Regulatory	Fiscal	Economic	Information and education	0	1	1	0.5	0	1	1	1	0.785714	.	.	.	.	.	.	335117
12	1	Zero Emissions Transport Strategy 2022–30*	Transport: Fossil-fuel vehicles (light duty)	ICEs (light-duty or general)	4	Direct	1	Transport	2	1	Regulatory	0	0	0	0	1	1	1	0	1	1	0	0.714286	.	.	.	.	.	.	100204
13	1	Electric Vehicle Strategy	Transport: Fossil-fuel vehicles (light duty)	ICEs (light-duty or general)	4	Indirect	0	Transport	2	1	Economic	Fiscal	Regulatory	Information and education	Research	1	1	0.5	0	1	0.5	0	0.571429	.	.	.	.	.	.	100204
14	1	Future Energy Strategy (Transport)*	Transport: Fossil-fuel vehicles (public fleets)	ICEs (fleets and buses)	4	Indirect	0	Transport	2	0	Other	0	0	0	0	0	1	1	0	0	1	1	0.571429	.	.	.	.	.	.	100204
15	1	SAME AS ABOVE	Fossil-fuel power: rail	Other	20	Indirect	0	Transport	2	0	Other	0	0	0	0	0	1	1	0	1	1	1	0.714286	.	.	.	.	.	.	100204
16	1	SAME AS ABOVE	Transport: Fossil-fuel vehicles (buses)	ICEs (fleets and buses)	4	Indirect	0	Transport	2	0	Other	0	0	0	0	0	0	0	0	0	1	1	0.285714	.	.	.	.	.	.	100204
17	1	Waste and Sustainable Materials Strategy	Waste: Organic	Landfilling of organic waste	17	Direct	1	Waste	7	1	Economic	Regulatory	0	0	0	1	1	0.5	0	1	0.5	.	0.666667	.	.	.	.	.	.	13139.2
18	1	Renewable energy target*	Fossil-fuel power	Fossil-fuel power	1	Indirect	0	Cross-cutting/other	8	0	Fiscal	0	0	0	0	0	1	0.5	0	1	0.5	1	0.571429	.	.	.	.	.	.	183832
19	1	Remote Power System Strategy	Fossil-fuel power	Fossil-fuel power	1	Indirect	0	Energy supply	1	1	Regulatory	0	0	0	0	0	1	1	0	0	0.5	1	0.5	.	.	.	.	.	.	335117
20	1	Energy and Jobs Plan	Fossil-fuel power	Fossil-fuel power	1	Indirect	0	Energy supply	1	0	Other	0	0	0	0	0	1	1	1	1	0.5	1	0.785714	.	.	.	.	.	.	335117
21	1	Waste Strategy 2020–2025*	Waste: Landfilling	Landfilling of organic waste	17	Direct	1	Waste	7	0	Other	0	0	0	0	0	1	1	0	1	1	.	0.666667	7700	.	.	.	.	7700	13139.2
22	1	Valuing Our Food Waste 2020–2025*	Waste: Organic (Food)	Food waste	18	Direct	1	Waste	7	0	Other	0	0	0	0	0	1	0.5	0	1	0.5	.	0.5	.	.	.	.	.	.	13139.2
23	1	Transport measures (Tas)	Transport: Fossil-fuel vehicles (light duty)	ICEs (light-duty or general)	4	Indirect	0	Transport	2	0	Fiscal	Economic	0	0	0	0	1	1	0	0	1	0	0.428571	.	.	.	.	.	.	100204
24	1	Whole of Victorian Government emissions reduction pledge*	Fossil-fuel power: general	Fossil-fuel power	1	Indirect	0	Energy supply	1	1	Regulatory	Economic	0	0	0	1	1	1	0	0	1	1	0.714286	.	.	2700	.	.	2700	335117
25	1	Energy sector emissions reduction pledge* (Vic)	Fossil-fuel power: general	Fossil-fuel power	1	Indirect	0	Energy supply	1	1	Economic	Regulatory	0	0	0	1	1	0.5	0	1	0.5	0	0.571429	.	.	3700	.	.	3700	335117
26	1	Transport sector emissions reduction pledge* (Vic)	Transport: Fossil-fuel vehicles (buses)	ICEs (fleets and buses)	4	Indirect	0	Transport	2	0	Economic	Fiscal	0	0	0	0	1	1	0	0	1	0	0.428571	.	.	.	.	.	.	100204
27	1	SAME AS ABOVE	Transport: Fossil-fuel vehicles (light duty)	ICEs (light-duty or general)	4	Indirect	0	Transport	2	0	Economic	Fiscal	0	0	0	0	1	0.5	0	1	0.5	0	0.428571	.	.	.	.	.	.	100204
28	1	Land use, land-use change and forestry sector emissions reduction pledge*	Land clearing: Forest harvesting (native)	Deforestation	15	Direct	1	LULUCF	6	1	Economic	Regulatory	0	0	0	1	1	1	0	1	1	.	0.833333	.	.	1400	.	.	1400	-39034
29	1	Waste sector emissions reduction pledge*	Waste: Organic (Food)	Food waste	18	Direct	1	Waste	7	1	Economic	Regulatory	0	0	0	1	1	0.5	0	1	0.5	.	0.666667	.	.	600	.	.	600	13139.2
30	1	Synergy’s Decarbonisation Plan*	Fossil-fuel power: coal	Coal-fired power	2	Direct	1	Energy supply	1	1	Regulatory	Fiscal	0	0	0	1	1	1	0	1	1	1	0.857143	.	.	5900	.	.	5900	335117
31	2	Northern Responsible Energy Approach for Community Heat and Electricity (REACHE) program	Fossil-fuel power: diesel	Fossil-fuel power	1	Indirect	0	Cross-cutting/other	8	0	Economic	0	0	0	0	0	0	0	1	0	0	0	0.142857	1	.	23	.	.	23	220707
32	2	SAME AS ABOVE	Fossil-fuel heating	Fossil-fuel heating	7	Indirect	0	Cross-cutting/other	8	0	Economic	0	0	0	0	0	0	0	1	0	0	0	0.142857	.	.	.	.	.	.	220707
33	2	Regulation of Hydrofluorocarbons*	Ozone-depleting substances HFC	Ozone-depleting substances	10	Direct	1	Cross-cutting/other	8	1	Regulatory	0	0	0	0	1	1	0.5	1	1	0.5	.	0.833333	1000	.	9000	.	.	9000	220707
34	2	Carbon pollution pricing across Canada*	Fossil-fuel energy in industry	Fossil-fuel combustion	11	Direct	1	Cross-cutting/other	8	1	Regulatory	0	0	0	0	1	1	0.5	1	1	0	1	0.785714	.	.	.	.	.	.	220707
35	2	Energy Innovation Program (Clean Fuels and Industrial Fuel Switching)	Fossil-fuel energy in industry	Fossil-fuel combustion	11	Indirect	0	Cross-cutting/other	8	0	Fiscal	Research	Information and education	0	0	0	0	0	1	1	0	1	0.428571	282	.	4000	.	.	4000	220707
36	2	Greening Government Operations	Transport: Fossil-fuel vehicles (public fleets)	ICEs (fleets and buses)	4	Indirect	0	Cross-cutting/other	8	0	Fiscal	Research	Information and education	Economic	0	0	1	1	1	0	1	0	0.571429	.	.	195	.	.	195	216440
37	2	SAME AS ABOVE	Fossil-fuel energy in buildings: electricity	Fossil-power (use)	9	Indirect	0	Cross-cutting/other	8	0	Fiscal	Research	Information and education	Economic	0	0	1	1	1	0	1	.	0.666667	.	.	.	.	.	.	220707
38	2	British Columbia Carbon Tax*	Fossil-fuel energy in industry	Fossil-fuel combustion	11	Direct	1	Cross-cutting/other	8	0	Economic	0	0	0	0	1	0	0	0	1	0	.	0.333333	.	.	.	.	.	.	220707
39	2	British Columbia Natural Gas Utility GHG Emissions Cap**	Gas utilities	Gas use/supply	3	Direct	1	Cross-cutting/other	8	1	Regulatory	0	0	0	0	1	1	0.5	0	1	0	1	0.642857	.	.	.	.	.	.	220707
40	2	Alberta Large Emitter Greenhouse Gas Regulations	Fossil-fuel power: coal	Coal-fired power	2	Direct	1	Energy supply	1	1	Economic	Regulatory	0	0	0	1	1	1	0	1	1	1	0.857143	14000	.	20000	.	.	20000	387936
41	2	Alberta Renewable Fuels Standard (RFS)*	Transport: Fossil-fuels (road)	Gasoline (road)	6	Indirect	0	Energy supply	1	1	Regulatory	0	0	0	0	1	1	0.5	0	1	0	.	0.583333	.	.	.	.	.	.	387936
42	2	Saskatchewan Regulation Respecting the Management and Reduction of Greenhouse Gases (Standards and Compliance)*3	Fossil-fuel energy in industry	Fossil-fuel combustion	11	Direct	1	Cross-cutting/other	8	1	Regulatory	Economic	0	0	0	1	1	0.5	0	1	0	1	0.642857	.	.	.	.	.	.	220707
43	2	Québec Bioenergy Program	Fossil-fuel energy in industry	Fossil-fuel combustion	11	Indirect	0	Cross-cutting/other	8	0	Economic	0	0	0	0	0	0	0	0	1	0	1	0.285714	79	.	.	.	.	79	220707
44	2	Québec’s Cap-and- Trade System for Greenhouse Gas Emission Allowances*	Fossil-fuel energy in industry	Fossil-fuel combustion	11	Direct	1	Cross-cutting/other	8	0	Economic	0	0	0	0	1	1	0.5	0	0	0	1	0.5	.	.	.	.	.	.	220707
45	2	Regulation respecting the integration of low‑carbon intensity fuel content into gasoline and diesel fuel*	Transport: Fossil-fuels (road)	Gasoline (road)	6	Indirect	0	Cross-cutting/other	8	1	Regulatory	0	0	0	0	1	1	0.5	0	1	0	.	0.583333	.	.	.	.	.	.	220707
46	2	New Brunswick Output-Based Pricing System	Fossil-fuel energy in industry	Fossil-fuel combustion	11	Direct	1	Cross-cutting/other	8	1	Regulatory	0	0	0	0	1	1	0.5	0	1	0	1	0.642857	.	.	900	.	.	900	220707
47	2	Environmental Goals and Climate Change Reduction Act (EGCCRA)	Fossil-fuel power: coal	Coal-fired power	2	Direct	1	Energy supply	1	1	Regulatory	0	0	0	0	1	1	1	0	1	1	1	0.857143	.	.	.	.	.	.	387936
48	2	SAME AS ABOVE	Transport: Fossil-fuel vehicles (light duty)	ICEs (light-duty or general)	4	Indirect	0	Transport	2	1	Regulatory	0	0	0	0	1	1	0.5	0	1	0	0	0.5	.	.	.	.	.	.	216440
49	2	SAME AS ABOVE	Fossil-fuel power	Fossil-fuel power	1	Indirect	0	Energy supply	1	1	Regulatory	0	0	0	0	1	1	1	0	1	0.5	.	0.75	.	.	.	.	.	.	387936
50	2	Nova Scotia Cap-and-Trade Program*	Fossil-fuel energy in industry	Fossil-fuel combustion	11	Direct	1	Cross-cutting/other	8	1	Regulatory	0	0	0	0	1	1	0.5	0	1	0	1	0.642857	170	.	.	.	.	170	220707
51	2	Prince Edward Island 2040 Net Zero Framework (transport goals)	Transport: Fossil-fuel vehicles (light duty)	ICEs (light-duty or general)	4	Indirect	0	Transport	2	0	Voluntary	0	0	0	0	0	1	1	0	1	1	0	0.571429	.	.	.	.	.	.	216440
52	2	SAME AS ABOVE	Transport: Fossil-fuel vehicles (public fleets)	ICEs (fleets and buses)	4	Indirect	0	Transport	2	0	Voluntary	0	0	0	0	1	1	0.5	0	0	1	1	0.642857	.	.	.	.	.	.	216440
53	2	SAME AS ABOVE	Fossil-fuel energy in buildings: heating (private)	Fossil-fuel heating	7	Indirect	0	Buildings	3	0	Voluntary	0	0	0	0	0	1	0.5	0	1	0.5	1	0.571429	.	.	.	.	.	.	387936
54	2	Prince Edward Island Climate Leadership Act (Carbon tax)	Fossil-fuel energy: cross cutting	Fossil-fuel combustion	11	Direct	1	Cross-cutting/other	8	1	Regulatory	0	0	0	0	1	0	0	0	1	0	.	0.333333	.	.	.	.	.	.	220707
55	2	Newfoundland and Labrador Management of Greenhouse Gas Regulations under the Management of Greenhouse Gas Act	Fossil-fuel energy: cross cutting	Fossil-fuel combustion	11	Direct	1	Cross-cutting/other	8	1	Regulatory	Economic	0	0	0	1	1	0.5	0	1	0	1	0.642857	.	.	.	.	.	.	220707
56	2	NWT Carbon Tax	Fossil-fuel energy: cross cutting	Fossil-fuel combustion	11	Direct	1	Cross-cutting/other	8	1	Regulatory	0	0	0	0	1	0	0	0	1	0	.	0.333333	.	.	.	.	.	.	220707
57	2	Reduction of CO2 Emissions from the Amendments to the Coal-Fired Generation of Electricity Regulations*	Fossil-fuel power: coal	Coal-fired power	2	Direct	1	Energy supply	1	1	Regulatory	0	0	0	0	1	1	1	1	1	1	1	1	.	.	12800	.	.	12800	387936
58	2	Regulations Limiting CO2 Emissions from Natural Gas-Fired Electricity*	Fossil-fuel power: natural gas	Fossil-fuel power	1	Direct	1	Energy supply	1	1	Regulatory	0	0	0	0	1	0	0	1	1	0	0	0.428571	.	.	.	.	.	.	387936
59	2	Clean Energy for Rural and Remote Communities*	Fossil-fuel power: diesel	Fossil-fuel power	1	Indirect	0	Energy supply	1	0	Fiscal	Research	Information and education	0	0	1	0	0	0	0	0	0	0.142857	.	.	138	.	.	138	387936
60	2	British Columbia Clean Energy Act: Clean or Renewable Electricity Requirement*	Fossil-fuel power: natural gas	Fossil-fuel power	1	Direct	1	Energy supply	1	1	Regulatory	0	0	0	0	1	1	1	0	1	1	1	0.857143	.	.	.	.	.	.	387936
61	2	Alberta Coal-Fired Electricity Generation phase-out	Fossil-fuel power: coal	Coal-fired power	2	Direct	1	Energy supply	1	1	Regulatory	0	0	0	0	1	1	1	0	1	1	1	0.857143	.	.	.	.	.	.	387936
62	2	Alberta Renewable Electricity Act	Fossil-fuel power	Fossil-fuel power	1	Indirect	0	Energy supply	1	1	Regulatory	0	0	0	0	1	1	0.5	0	1	0	1	0.642857	.	.	.	.	.	.	387936
63	2	Saskatchewan Regulation Respecting the Management and Reduction of Greenhouse Gases (General and Electricity Producer)*	Fossil-fuel power: coal	Coal-fired power	2	Direct	1	Energy supply	1	1	Regulatory	0	0	0	0	1	1	1	0	1	1	1	0.857143	1350	.	10900	.	.	10900	387936
64	2	SaskPower Electricity Initiatives*	Fossil-fuel power	Fossil-fuel power	1	Direct	1	Energy supply	1	0	Voluntary	0	0	0	0	0	1	0.5	0	1	0.5	1	0.571429	.	.	.	.	.	.	387936
65	2	Manitoba last coal generating unit phaseout	Fossil-fuel power: coal	Coal-fired power	2	Direct	1	Energy supply	1	1	Regulatory	0	0	0	0	1	1	1	0	1	1	1	0.857143	.	.	116	.	.	116	387936
66	2	Ontario Coal Phase-out*	Fossil-fuel power: coal	Coal-fired power	2	Direct	1	Energy supply	1	1	Regulatory	0	0	0	0	1	1	1	0	1	1	1	0.857143	.	.	.	.	.	.	387936
67	2	Planning and implementation of renewable energy projects in off-grid communities	Fossil-fuel power: diesel	Fossil-fuel power	1	Indirect	0	Energy supply	1	0	Economic	0	0	0	0	0	1	1	0	0	0.5	1	0.5	.	.	.	.	.	.	387936
68	2	New Brunswick Phase-out of Coal-Fired Electricity Generation*	Fossil-fuel power: coal	Coal-fired power	2	Direct	1	Energy supply	1	1	Regulatory	0	0	0	0	1	1	1	0	1	1	1	0.857143	.	.	1050	.	.	1050	387936
69	2	Nova Scotia Electricity Act *	Fossil-fuel power	Fossil-fuel power	1	Indirect	0	Energy supply	1	1	Regulatory	0	0	0	0	1	1	0.5	0	1	0.5	1	0.714286	.	.	.	.	.	.	387936
70	2	Yukon Energy Corporation 10-Year Renewable Electricity Plan*	Fossil-fuel power	Fossil-fuel power	1	Indirect	0	Energy supply	1	1	Regulatory	0	0	0	0	1	1	1	0	1	0.5	1	0.785714	1	.	46	.	.	46	387936
71	2	LED Replacement Project – Nunavut	Light bulbs: streetlights	Other	20	Indirect	0	Energy supply	1	0	Fiscal	Economic	0	0	0	0	0	1	0	0	1	1	0.428571	.	.	.	.	.	.	387936
72	2	Nunavut’s Independent Power Producer (IPP) Program	Fossil-fuel power: diesel	Fossil-fuel power	1	Indirect	0	Energy supply	1	0	Economic	0	0	0	0	0	0	0	0	1	0	0	0.142857	.	.	.	.	.	.	387936
73	2	Heavy-duty vehicles GHG and ZEV sales requirements**	Transport: Fossil-fuel vehicles (med/heavy duty)	ICEs (medium/heavy duty)	4	Indirect	0	Transport	2	1	Regulatory	0	0	0	0	1	1	0.5	1	0	1	0	0.642857	.	.	.	.	.	.	216440
74	2	Light-duty vehicles GHG and ZEV sales requirements**	Transport: Fossil-fuel vehicles (light duty)	ICEs (light-duty or general)	4	Indirect	0	Transport	2	1	Regulatory	0	0	0	0	1	1	1	1	1	1	0	0.857143	.	.	.	.	.	.	216440
75	2	Greening Government Operations – Fleets Program	Transport: Fossil-fuel vehicles (public fleets)	ICEs (fleets and buses)	4	Indirect	0	Transport	2	0	Fiscal	0	0	0	0	1	1	1	1	0	1	0	0.714286	.	.	.	.	.	.	216440
76	2	Canada’s Aviation Climate Action Plan*	Transport: Fossil-fuels (aviation)	Aviation fuel	6	Indirect	0	Transport	2	0	Voluntary	0	0	0	0	0	1	0.5	1	1	0	.	0.583333	.	.	.	.	.	.	216440
77	2	Meeting Canada’s Zero- Emission Vehicle Targets**	Transport: Fossil-fuel vehicles (light duty)	ICEs (light-duty or general)	4	Indirect	0	Transport	2	0	Economic	Voluntary	0	0	0	0	1	1	1	1	1	0	0.714286	.	.	7100	.	.	7100	216440
78	2	Saskatchewan Government Vehicles Right Sizing and Best Practice Procurement Program	Transport: Fossil-fuel vehicles (public fleets)	ICEs (fleets and buses)	4	Direct	1	Transport	2	0	Voluntary	0	0	0	0	0	0	0.5	0	0	0	1	0.214286	.	.	.	.	.	.	216440
79	2	Manitoba biofuel mandates*	Transport: Fossil-fuels (road)	Gasoline (road)	6	Indirect	0	Transport	2	1	Regulatory	0	0	0	0	1	1	0.5	0	1	0	.	0.583333	365000	.	456000	.	.	456000	216440	Excluded from regression
80	2	Manitoba government fleet reduction	Transport: Fossil-fuel vehicles (public fleets)	ICEs (fleets and buses)	4	Direct	1	Transport	2	0	Voluntary	0	0	0	0	0	1	0	0	0	0	0	0.166667	3.5	.	3	.	.	3.5	216440
81	2	Cleaner Transportation Fuels: Renewable Content Requirements for Gasoline and Diesel Fuels*	Transport: Fossil-fuels (road)	Gasoline (road)	6	Indirect	0	Transport	2	1	Regulatory	0	0	0	0	0	1	0.5	1	1	0	.	0.583333	.	.	.	.	.	.	216440
82	2	Québec Transportation Electrification Initiatives*	Transport: Fossil-fuel vehicles (new sales)	ICEs (light-duty or general)	4	Direct	1	Transport	2	1	Regulatory	Economic	0	0	0	1	1	1	0	1	1	0	0.714286	90	.	.	.	.	90	216440
83	2	Québec Zero-Emission Vehicle Regulation*	Transport: Fossil-fuel vehicles (new sales)	ICEs (light-duty or general)	4	Direct	1	Transport	2	1	Regulatory	0	0	0	0	1	1	1	0	1	1	0	0.714286	.	.	.	.	.	.	216440
84	2	School Bus Electrification	Transport: Fossil-fuel vehicles (buses)	ICEs (fleets and buses)	4	Indirect	0	Transport	2	0	Fiscal	0	0	0	0	0	1	0.5	0	0	0	0	0.25	.	.	.	.	.	.	216440
85	2	Renewable Fuel Regulations (Yukon)	Transport: Fossil-fuels (road)	Gasoline (road)	6	Indirect	0	Transport	2	1	Regulatory	0	0	0	0	1	1	0.5	0	1	0	.	0.583333	.	.	33	.	.	33	216440
86	2	ZEV Sales Target/Mandate* (Yukon)	Transport: Fossil-fuel vehicles (public fleets)	ICEs (fleets and buses)	4	Indirect	0	Transport	2	1	Regulatory	0	0	0	0	1	1	0.5	0	0	0.5	0	0.428571	.	.	27	.	.	27	216440
87	2	Alberta Directive 060: Upstream Petroleum Industry Flaring, Incinerating and Venting*	Flaring/Venting in oil and gas	Flaring/venting	12	Direct	1	Industry	4	1	Regulatory	0	0	0	0	1	1	0.5	0	1	0	.	0.583333	4000	.	.	.	.	4000	53477.7
88	2	Saskatchewan Methane Action Plan*	Flaring/Venting in oil and gas	Flaring/venting	12	Direct	1	Industry	4	1	Regulatory	0	0	0	0	1	1	1	0	1	1	.	0.833333	.	.	.	.	.	.	53477.7
89	2	Saskatchewan Oil and Gas Emissions Management Regulations*	Flaring/Venting in oil and gas	Flaring/venting	12	Direct	1	Industry	4	1	Regulatory	0	0	0	0	1	1	0.5	0	1	0	.	0.583333	5660	.	4500	.	.	5660	53477.7
90	2	Newfoundland and Labrador methane regulations*	Flaring/Venting in oil and gas	Flaring/venting	12	Direct	1	Industry	4	1	Regulatory	0	0	0	0	1	.	.	0	1	.	.	0.666667	.	.	.	.	.	.	53477.7
91	2	Canada Green Buildings Strategy	Fossil-fuel energy in buildings: heating	Fossil-fuel heating	7	Direct	1	Buildings	3	1	Fiscal	Research	Regulatory	Information and education	0	1	1	0	1	1	1	1	0.857143	.	.	.	.	.	.	387936
92	2	British Columbia Technology and Retrofit Incentive Programs*	Fossil-fuel energy in buildings: heating (oil)	Fossil-fuel heating	7	Indirect	0	Buildings	3	0	Economic	0	0	0	0	1	0	0	0	0	0	1	0.285714	.	.	.	.	.	.	387936
93	2	Québec Chauffez Vert Program*	Fossil-fuel energy in buildings: heating (oil)	Fossil-fuel heating	7	Direct	1	Buildings	3	1	Economic	Regulatory	0	0	0	1	1	1	0	1	1	0	0.714286	329	.	.	.	.	329	387936
94	2	Free Heat Pump Program (Oil Usage for Oil to Heat Pump Affordability Program)	Fossil-fuel energy in buildings: heating (oil)	Fossil-fuel heating	7	Indirect	0	Buildings	3	0	Economic	0	0	0	0	0	0	0	0	0	0	1	0.142857	.	.	.	.	.	.	387936
95	2	Fuel oil to electricity incentive program	Fossil-fuel energy in buildings: heating (oil)	Fossil-fuel heating	7	Indirect	0	Buildings	3	0	Economic	0	0	0	0	0	0	0	0	0	0	1	0.142857	.	.	13.7	.	.	13.7	387936
96	2	Arctic Energy Alliance’s Rebate Programs	Fossil-fuel energy in buildings	Fossil-fuels (buildings)	8	Indirect	0	Buildings	3	0	Economic	0	0	0	0	0	0	0	0	0	0	0	0	.	.	.	.	.	.	387936
97	2	Ontario Regulatory Changes and Investments for Reducing Coal Use in Energy- Intensive Industries	Fossil-fuel energy in industry (coal)	Fossil-fuel combustion	11	Indirect	0	Industry	4	1	Regulatory	Fiscal	0	0	0	1	1	0	0	1	0	1	0.571429	.	.	5100	.	.	5100	53477.7
98	2	Ontario Emissions Performance Standards program	Fossil-fuel energy in industry	Fossil-fuel combustion	11	Direct	1	Industry	4	1	Regulatory	0	0	0	0	1	1	0.5	0	1	0	1	0.642857	.	.	5350	.	.	5350	53477.7
99	2	Supporting industrial energy conversion projects	Fossil-fuel energy in industry	Fossil-fuel combustion	11	Indirect	0	Industry	4	0	Economic	0	0	0	0	0	0	0	0	0	0	0	0	.	.	.	.	.	.	53477.7
100	2	Manitoba Waste Diversion	Waste: Landfilling (organic)	Landfilling of organic waste	17	Direct	1	Waste	7	0	Information and education	0	0	0	0	0	0	0	0	1	0	.	0.166667	.	.	.	.	.	.	27149.8
101	2	Québec Processing organic matter using biomethane and composting Program	Waste: Landfilling (organic)	Landfilling of organic waste	17	Indirect	0	Waste	7	0	Economic	0	0	0	0	0	0	0	0	0	0	.	0	80	.	.	.	.	80	27149.8
102	2	Ontario’s Food and Organic Waste Framework*	Waste: Landfilling (organic and food)	Landfilling of organic waste	17	Direct	1	Waste	7	0	Fiscal	0	0	0	0	1	1	0	0	0	0	.	0.333333	.	.	970	.	.	970	27149.8
103	2	Québec Residual Materials Management Policy*	Waste: Landfilling (organic and food)	Landfilling of organic waste	17	Direct	1	Waste	7	1	Regulatory	Information and education	Economic	0	0	1	1	1	0	1	0.5	.	0.75	.	.	.	.	.	.	27149.8
104	2	Québec Stratégie de valorisation de la matière organique	Waste: Landfilling (organic)	Landfilling of organic waste	17	Direct	1	Waste	7	1	Regulatory	Information and education	Economic	0	0	1	1	1	0	1	0.5	.	0.75	.	.	.	.	.	.	27149.8
105	2	Nova Scotia Solid Waste Resources Management Regulations*	Waste: Landfilling (organic)	Landfilling of organic waste	17	Direct	1	Waste	7	1	Regulatory	0	0	0	0	1	1	1	0	1	1	.	0.833333	.	.	.	.	.	.	27149.8
106	2	Newfoundland and Labrador measures to reduce emissions from waste*	Waste: Landfilling (organic)	Landfilling of organic waste	17	Direct	1	Waste	7	1	Regulatory	0	0	0	0	1	1	0.5	0	1	0.5	.	0.666667	.	.	.	.	.	.	27149.8
107	2	Fertilizer (30% reduction from 2020 levels)**	Fertilizer use	Fertilizer	13	Direct	1	Agriculture	5	0	Voluntary	Information and education	0	0	0	0	1	0.5	1	1	0	.	0.583333	.	.	.	.	.	.	53280.1
108	2	Prince Edward Island Alternative Land Use Services Program	Agricultural land	Land use/conversion	14	Indirect	0	Agriculture	5	0	Economic	0	0	0	0	0	0	0	0	0	0	.	0	.	.	.	.	.	.	53280.1
109	4	Maximum introduction of renewable energy	Fossil-fuel power	Fossil-fuel power	1	Indirect	0	Energy supply	1	0	Fiscal	Economic	Research	Other	0	1	0	0	1	1	0	1	0.571429	128895	.	206700	.	.	206700	855961
110	4	Maximum introduction of renewable energy	Fossil-fuel power	Fossil-fuel power	1	Indirect	0	Energy supply	1	0	Fiscal	Economic	Research	Other	0	1	0	0	1	1	0	1	0.571429	31870	.	36180	.	.	36180	855961
111	4	Promotion of the introduction of facilities and equipment with high energy-saving performance (iron and steel industry)	Fossil-fuel energy in industry (coal)	Fossil-fuel combustion	11	Indirect	0	Industry	4	0	Economic	Research	0	0	0	1	0	0	1	1	0	1	0.571429	-180	.	2120	.	.	2120	101521
112	4	Promotion of the introduction of facilities and equipment with high energy-saving performance (cement and ceramic industry)	Fossil-fuel energy in industry	Fossil-fuel combustion	11	Indirect	0	Industry	4	0	Economic	0	0	0	0	1	0	0	1	1	0	1	0.571429	424	127	192	.	.	424	101521
113	4	Promotion of fuel conversion	Fossil-fuel energy in industry	Fossil-fuel combustion	11	Indirect	0	Industry	4	0	Economic	0	0	0	0	0	0	0	1	0	0	1	0.285714	869	.	2110	.	.	2110	101521
114	4	Introduction of EV waste collection vehicles	Transport: Fossil-fuel vehicles (waste collection)	ICEs (fleets and buses)	4	Indirect	0	Transport	2	0	Economic	Other	0	0	0	1	0	0	1	0	0	0	0.285714	.	12	150	.	.	150	200328
115	4	Diffusion of next-generation vehicles, improvement of fuel efficiency, etc	Transport: Fossil-fuel vehicles (new sales)	ICEs (light-duty or general)	4	Indirect	0	Transport	2	0	Economic	Research	Fiscal	Information and education	0	1	1	1	1	1	1	1	1	.	.	.	.	.	.	200328
116	4	Installation of traffic safety facilities (promotion of the installation of LED traffic lights	Light bulbs: Traffic lights	Other	20	Indirect	0	Transport	2	0	Economic	0	0	0	0	0	0	0	1	0	0	0	0.142857	126	122	110	.	.	126	200328
117	4	Promotion of a modal shift to marine transportation	Transport: Fossil-fuel vehicles (heavy-duty + 2 wheeler)	ICEs (medium/heavy duty)	4	Indirect	0	Transport	2	0	Economic	Fiscal	Information and education	0	0	1	1	0.5	1	0	0	.	0.583333	.	1369	1879	.	.	1879	200328
118	4	Promotion of a modal shift to rail freight transportation	Transport: Fossil-fuel vehicles (heavy-duty + 2 wheeler)	ICEs (medium/heavy duty)	4	Indirect	0	Transport	2	0	Economic	Fiscal	Information and education	0	0	1	1	0.5	1	0	0	.	0.583333	.	424	1466	.	.	1466	200328
119	4	Expansion of the use of blended cement	Cement: Clinker use	Other	20	Indirect	0	Industry	4	0	Information and education	Other	0	0	0	1	0	0	1	0	0	.	0.333333	.	.	388	.	.	388	101521
120	4	Fluorinated Gases: (HFCs, PFCs, SF6, NF3)	Ozone-depleting substances HFC	Ozone-depleting substances	10	Indirect	0	Industry	4	0	Economic	Research	Information and education	0	0	1	0	0	1	0	0	.	0.333333	3059	8910	14630	.	.	14630	101521
121	4	N2O emission reduction associated with fertilizer application	Fertilizer use (synthetic)	Fertilizer	13	Direct	1	Agriculture	5	0	Economic	Information and education	0	0	0	0	0	0	1	1	0	.	0.333333	156	.	244	.	.	244	32075
122	4	Diffusion of biomass plastics	Plastic	Plastic	19	Indirect	0	Waste	7	0	Economic	Research	Other	0	0	1	1	0	1	0	0	.	0.5	1410	.	2090	.	.	2090	20274.7
123	4	Reduction of waste incineration [waste plastic]	Waste: Incineration (plastic)	Plastic	19	Direct	1	Waste	7	0	Other	Research	Information and education	0	0	1	0	0	1	1	0	.	0.5	4980	.	6400	.	.	6400	20274.7
124	4	Reduction of waste incineration [waste oil]	Waste: Incineration (waste oil)	Other	20	Direct	1	Waste	7	0	Other	Research	Information and education	0	0	1	0	0	1	1	0	.	0.5	-10	.	698.98	.	.	698.98	20274.7
125	4	Reduction of final waste disposal	Waste: Landfilling (organic)	Landfilling of organic waste	17	Direct	1	Waste	7	0	Other	Information and education	0	0	0	1	1	1	1	1	1	.	1	390	.	520	.	.	520	20274.7
126	4	Transition to a decarbonized lifestyle (Reduction of food loss in households)	Waste: Food loss	Food waste	18	Direct	1	Cross-cutting/other	8	0	Other	Economic	Information and education	0	0	0	0	0	1	1	0	.	0.333333	281	.	396	.	.	396	20274.7
127	3	Act on the Phase-Out of Coal Plants (PaM E.2	Fossil-fuel power: coal	Coal-fired power	2	Direct	1	Energy supply	1	1	Regulatory	Economic	0	0	0	1	1	0.5	1	1	1	1	0.928571	54000	116000	.	.	.	116000	385039
128	3	Renewable Energy Sources Act (PaM E.1)	Fossil-fuel power	Fossil-fuel power	1	Indirect	0	Energy supply	1	1	Regulatory	Economic	0	0	0	1	1	1	1	1	0.5	1	0.928571	.	33000	23000	.	.	33000	385039
129	3	Revision of the Road Traffic Licensing Regulation to limit HFCs in passenger cars' air conditioning system (PaM I.10)	Ozone-depleting substances: HFC	Ozone-depleting substances	10	Direct	1	Industry	4	1	Regulatory	0	0	0	0	1	1	0.5	1	1	0.5	.	0.833333	.	4662	6052	.	.	6052	183302
130	3	EU Emissions Trading Scheme (ETS) in energy sector	Fossil-fuel power	Fossil-fuel power	1	Direct	1	Energy supply	1	0	Economic	0	0	0	0	1	1	1	1	1	0.5	1	0.928571	.	8200	5000	.	.	8200	385039
131	3	EU Emissions Trading Scheme (ETS) in industry sector (PaM I.1)	Fossil-fuel energy in industry	Fossil-fuel combustion	11	Direct	1	Industry	4	0	Economic	0	0	0	0	1	1	1	1	1	0.5	1	0.928571	.	3482	5165	.	.	5165	183302
132	3	HFC-Phase-Down according to EU F-Gas-Regulation (PaM I.11)	Ozone-depleting substances: HFC	Ozone-depleting substances	10	Direct	1	Industry	4	1	Regulatory	Economic	0	0	0	1	1	0.5	1	1	0.5	.	0.833333	.	3455	5662	.	.	5662	183302
133	3	SF6 bans under the EU FGas Regulation (PaM I.12)	Ozone-depleting substances: SF6	Ozone-depleting substances	10	Direct	1	Industry	4	1	Regulatory	0	0	0	0	1	1	1	1	1	1	.	1	.	2233	3809	.	.	3809	183302
134	3	Building Energy Law (GEG)	Fossil-fuel energy in buildings: heating (oil)	Fossil-fuel heating	7	Direct	1	Buildings	3	1	Regulatory	0	0	0	0	1	1	1	1	1	1	0	0.857143	380	3080	4860	.	.	4860	385039
135	3	CO2 pricing for heat and transport (BEHG) (PaM G.1)	Fossil-fuel energy in industry	Fossil-fuel combustion	11	Direct	1	Industry	4	1	Regulatory	0	0	0	0	1	0	0	1	1	0	.	0.5	.	1006	2391	.	.	2391	183302
136	3	CO2 pricing of fossil fuels in the heating (and transport) sector (BEHG), here only heating covered	Fossil-fuel energy in buildings: heating (oil)	Fossil-fuel heating	7	Direct	1	Buildings	3	1	Regulatory	0	0	0	0	1	0	0	1	1	0	.	0.5	.	150	1540	.	.	1540	385039
137	3	CO2 pricing for heat and transport (BEHG) (PaM V.1)	Transport: Fossil-fuels (road)	Gasoline (road)	6	Direct	1	Transport	2	1	Regulatory	0	0	0	0	1	0	0	1	1	0	.	0.5	.	3450	7750	.	.	7750	165284
138	3	Development of renewable fuels and national implementation of RED II: Adjustment of greenhouse gas quota (PaM V.4)	Transport: Fossil-fuels (road)	Gasoline (road)	6	Indirect	0	Transport	2	1	Regulatory	0	0	0	0	1	1	0.5	1	1	0	.	0.75	.	790	5530	.	.	5530	165284
139	3	Increase in air ticket tax	Flights	Flights	20	Direct	1	Transport	2	0	Fiscal	0	0	0	0	1	0	0	1	1	0	.	0.5	.	90	90	.	.	90	165284
140	3	Stronger weighting of the CO2 component of the vehicle tax from 2021 onwards	Transport: Fossil-fuel vehicles (new sales)	ICEs (light-duty or general)	4	Direct	1	Transport	2	0	Fiscal	0	0	0	0	1	0	0	1	1	0	1	0.571429	.	290	200	.	.	290	165284
141	3	Electric bus promotion	Transport: Fossil-fuel vehicles (buses)	ICEs (fleets and buses)	4	Indirect	0	Transport	2	1	Regulatory	Economic	0	0	0	1	1	0.5	1	0	0.5	1	0.714286	.	310	830	.	.	830	165284
142	3	Inland shipping: use of shore-side electricity in ports	Fossil-fuel power: shore-side power in ports	Other	20	Indirect	0	Transport	2	0	Fiscal	0	0	0	0	0	1	0.5	1	1	0.5	1	0.714286	.	10	20	.	.	20	165284
143	3	Avoidance of food waste (PaM W.5)	Waste: Food	Food waste	18	Direct	1	Waste	7	0	Planning (check if used)	Information and education	0	0	0	0	1	0.5	1	1	0.5	.	0.666667	.	70	110	.	.	110	9196.35
144	3	Implementation of German Fertilisation Ordinance 2020 (PaM A.3)	Fertilizer use (synthetic)	Fertilizer	13	Direct	1	Agriculture	5	1	Regulatory	0	0	0	0	1	1	0.5	1	0	0	.	0.583333	1000	1073	2515	.	.	2515	56911.9
145	3	Increase of organic farming to 20% of total agricultural utilised land (PaM A.5)	Fertilizer use (synthetic)	Fertilizer	13	Indirect	0	Agriculture	5	0	Economic	0	0	0	0	0	1	0.5	1	1	0	0	0.583333	65	372	629	.	.	629	56911.9
146	3	Reduction of nitrogen balance surplus through the mass flow balance ordinance"	Fertilizer use (synthetic)	Fertilizer	13	Direct	1	Agriculture	5	1	Regulatory	0	0	0	0	1	0	0	1	1	0	.	0.5	.	.	.	.	.	.	56911.9
147	3	Reduction of peat as substrate in gardening	Peat use/sale: substrate in gardening = thing that plants grow on	Peat harvesting	16	Direct	1	LULUCF	6	0	Voluntary	0	0	0	0	0	1	0	1	1	1	.	0.666667	.	909	1229	.	.	1229	-14891.9
148	3	Reduced land use for urban development and transport (PaM F.1)	Land use: new land take	Land use/conversion	14	Direct	1	LULUCF	6	0	Other	0	0	0	0	0	1	0.5	1	1	0	.	0.583333	.	1168	2001	.	.	2001	-14891.9
149	3	Conservation of grassland (PaM F.2)	Grassland tillage = conversion to cropland	Land use/conversion	14	Direct	1	Agriculture	5	1	Regulatory	Economic	0	0	0	1	1	1	1	0	1	.	0.833333	.	638	1276	.	.	1276	56911.9
150	3	Increase of share of cattle and pig slurry which is stored in gas-tight tanks to 70% (PaM A.2)	Animal manure: open storage	Other	20	Indirect	0	Agriculture	5	0	Economic	0	0	0	0	0	1	0.5	1	1	0.5	.	0.666667	.	1581	3083	.	.	3083	56911.9
151	5	Smart Metering*	Meters (gas and electricity)	Other	20	Indirect	0	Energy supply	1	1	Regulatory	Information and education	0	0	0	1	1	0	1	1	1	1	0.857143	1179.44	2005.79	1987.07	1935.7	1924.31	2005.79	97181.6
152	5	Agricultural Action Plan*	Fertilizer use (synthetic)	Fertilizer	13	Direct	1	Agriculture	5	0	Voluntary	0	0	0	0	0	0	0	1	1	0	.	0.333333	.	.	.	.	.	.	46747.8
153	5	Heavy goods vehicles Fuel Efficiency Policies (Mode Shift Revenue Support Scheme)	Transport: Fossil-fuels (truck freight)	ICEs (fleets and buses)	4	Indirect	0	Transport	2	0	Voluntary	0	0	0	0	0	0	0	1	0	0	.	0.166667	.	.	.	.	.	.	123655
154	5	Renewable Transport Fuel Obligation - 5% by volume	Transport: Fossil-fuels (road)	Gasoline (road)	6	Indirect	0	Transport	2	1	Regulatory	0	0	0	0	1	1	0.5	1	1	0	.	0.75	2986.24	3051.42	3133.83	3202.09	3269.63	3269.63	123655
155	5	Renewable Transport Fuel Obligation, (RTFO) – Increase target to meet RED*	Transport: Fossil-fuels (road)	Gasoline (road)	6	Indirect	0	Transport	2	1	Regulatory	0	0	0	0	1	1	0.5	1	1	0	.	0.75	2899.08	3594.45	3742.52	3618.57	3360.74	3742.52	123655
156	5	Rail Electrification*	Transport: Fossil-fuel (diesel trains)	Diesel trains	5	Indirect	0	Transport	2	0	Other	0	0	0	0	0	1	0	1	1	0.5	0	0.5	.	.	.	.	.	.	123655
157	5	The Carbon Price Floor (CPF)	Fossil-fuel power	Fossil-fuel power	1	Direct	1	Energy supply	1	0	Fiscal	0	0	0	0	0	0	.	1	1	0	1	0.5	.	.	.	.	.	.	97181.6
158	5	Renewables Obligation*	Fossil-fuel power	Fossil-fuel power	1	Indirect	0	Energy supply	1	1	Regulatory	Economic	0	0	0	1	1	0.5	1	1	0	1	0.785714	.	.	.	.	.	.	97181.6
159	5	Nitrates Action Plan	Fertilizer use (synthetic)	Fertilizer	13	Direct	1	Agriculture	5	1	Regulatory	Information and education	0	0	0	1	0	0	1	1	0	.	0.5	.	.	.	.	.	.	46747.8
160	5	Climate Change Levy (CCL)*	Fossil-fuel energy in industry	Fossil-fuel combustion	11	Direct	1	Cross-cutting/other	8	0	Economic	Fiscal	0	0	0	1	0	0	1	1	0	.	0.5	.	.	.	.	.	.	53811.6
161	5	Ozone depleting substances regulation*	Ozone-depleting substances: HFC	Ozone-depleting substances	10	Direct	1	Industry	4	1	Regulatory	0	0	0	0	1	1	0.5	1	1	0.5	.	0.833333	.	.	.	.	.	.	10441.6
162	5	F-gas regulation (2015)*	Ozone-depleting substances: HFC	Ozone-depleting substances	10	Direct	1	Industry	4	1	Regulatory	0	0	0	0	1	1	0.5	1	1	0.5	.	0.833333	3638.39	7491.12	11071.8	13266.5	13764	13764	10441.6	Excluded from regression
163	5	Additional Renewables in Generation (Renewable Energy Strategy)*[1]	If including above RE policy, then include this one	Fossil-fuel power	1	Indirect	0	Energy supply	1	1	Regulatory	Economic	0	0	0	1	1	0.5	1	1	0	1	0.785714	.	.	.	.	.	.	97181.6
164	5	Forestry Act Felling Licence Regulations and Environmental Impact (Forestry) regulations*	Land clearing: Forest clearing	Deforestation	15	Direct	1	LULUCF	6	0	Economic	0	0	0	0	1	1	1	1	1	1	.	1	.	.	.	.	.	.	4128.22
165	5	Natural Environment White Paper (NEWP) targets on horticultural peat	Land clearing: Peat harvesting	Peat harvesting	16	Direct	1	LULUCF	6	0	Information and education	Other	0	0	0	0	1	1	1	.	1	.	0.8	.	.	.	.	.	.	4128.22
166	5	Waste Policies (Waste Prevention Programme for England)	Waste: Landfilling (organic)	Landfilling of organic waste	17	Direct	1	Waste	7	1	Fiscal	Regulatory	0	0	0	1	1	0.5	1	1	1	.	0.916667	0	202.04	793.89	1521.49	2041.18	2041.18	19014.3
167	5	SAME AS ABOVE	Waste: Avoidable	Other	20	Direct	1	Waste	7	1	Fiscal	Regulatory	0	0	0	1	1	0.5	1	1	0.5	.	0.833333	.	.	.	.	.	.	19014.3
168	5	SAME AS ABOVE	Waste: Plastic (avoidable)	Plastic	19	Direct	1	Waste	7	1	Fiscal	Regulatory	0	0	0	1	1	1	1	1	1	.	1	.	.	.	.	.	.	19014.3
169	5	UK Emissions Trading Scheme (UK ETS)	Fossil-fuel energy in industry	Fossil-fuel combustion	11	Direct	1	Cross-cutting/other	8	1	Fiscal	Regulatory	Economic	0	0	1	1	1	1	1	0.5	1	0.928571	.	.	.	.	.	.	53811.6
170	5	British Energy Security Strategy (Gas boiler law)	Fossil-fuel energy in buildings: heating (gas)	Fossil-fuel heating	7	Direct	1	Energy supply	1	1	Fiscal	Regulatory	Economic	0	0	1	1	1	1	1	1	0	0.857143	.	.	.	.	.	.	97181.6
171	5	Off grid heat decarbonisation (domestic)	Fossil-fuel energy in buildings: heating (gas)	Fossil-fuel heating	7	Direct	1	Buildings	3	1	Regulatory	0	0	0	0	1	1	1	1	1	1	0	0.857143	.	.	.	.	.	.	97181.6
172	5	Future Homes Standard	Fossil-fuel energy in buildings: heating (gas)	Fossil-fuel heating	7	Direct	1	Buildings	3	1	Regulatory	0	0	0	0	1	1	.	1	1	1	0	0.833333	.	.	.	.	.	.	97181.6
173	5	Boiler Upgrade Scheme	Fossil-fuel energy in buildings: heating (gas)	Fossil-fuel heating	7	Indirect	0	Buildings	3	0	Fiscal	0	0	0	0	0	0	0	1	0	0	0	0.142857	.	.	.	.	.	.	97181.6
174	5	Green Gas Levy	Fossil-fuel (gas)	Gas use/supply	3	Indirect	0	Energy supply	1	1	Regulatory	0	0	0	0	1	0	0	1	1	0	.	0.5	.	.	.	.	.	.	97181.6
175	5	Green Gas Support Scheme	Fossil-fuel (gas)	Gas use/supply	3	Indirect	0	Energy supply	1	1	Regulatory	0	0	0	0	1	0	0	1	1	0	.	0.5	.	.	.	.	.	.	97181.6
176	5	Regulation to phase out all new non-zero emission road vehicles	Transport: Fossil-fuel vehicles (light-duty)	ICEs (light-duty or general)	4	Direct	1	Transport	2	1	Regulatory	0	0	0	0	1	1	1	1	1	1	0	0.857143	.	.	.	.	.	.	123655
177	5	Regulation to phase out non-zero emission cars and vans	Transport: Fossil-fuel vehicles (heavy-duty + 2 wheeler)	ICEs (medium/heavy duty)	4	Direct	1	Transport	2	1	Regulatory	Research	0	0	0	1	1	0.5	1	1	1	0	0.785714	.	.	.	.	.	.	123655
178	5	Further rail electrification	Transport: Fossil-fuel (diesel trains)	Diesel trains	5	Indirect	0	Transport	2	0	Fiscal	0	0	0	0	0	1	0.5	1	1	1	1	0.785714	.	.	.	.	.	.	123655
179	5	Measures to decarbonise the maritime sector	Transport: Fossil-fuel (ships)	Ships	5	Direct	1	Transport	2	1	Fiscal	Regulatory	0	0	0	1	0	0	1	1	1	0	0.571429	.	.	.	.	.	.	123655
180	5	Measures to decarbonise the aviation sector	Transport: Fossil-fuels (aviation)	Aviation fuel	6	Indirect	0	Transport	2	1	Fiscal	Regulatory	0	0	0	1	1	0.5	1	1	0.5	.	0.833333	.	.	.	.	.	.	123655
181	5	The Air Quality (Domestic Solid Fuels Standards) (England) Regulations 2020	Fossil-fuel heating (fuels): coal and wet wood	Fossil-fuel heating	7	Direct	1	Buildings	3	1	Regulatory	0	0	0	0	1	1	1	1	1	1	1	1	.	.	.	.	.	.	97181.6
182	5	Northern Ireland: 80% Renewable Electricity Consumption target	Fossil-fuel power	Fossil-fuel power	1	Indirect	0	Energy supply	1	0	Economic	0	0	0	0	1	1	1	0	1	0.5	1	0.785714	.	.	.	.	.	.	97181.6
183	5	Northern Ireland: Biomethane injection into the natural gas grid in Northern Ireland	Fossil-fuel (gas)	Gas use/supply	3	Indirect	0	Energy supply	1	1	Regulatory	Economic	Research	Information and education	0	1	0	0	0	1	0	.	0.333333	.	.	.	.	.	.	97181.6
184	5	Northern Ireland: Boiler Replacement Scheme (Department for Communities)	Fossil-fuel energy in buildings: heating (gas)	Fossil-fuel heating	7	Indirect	0	Buildings	3	0	Economic	0	0	0	0	0	0	0	0	0	0	1	0.142857	.	.	.	.	.	.	97181.6
185	5	Northern Ireland: Waste & Circular Economy Package Targets	Waste: Landfilling	Landfilling of organic waste	17	Direct	1	Waste	7	0	Other	0	0	0	0	1	1	0.5	0	1	0	.	0.583333	.	.	.	.	.	.	19014.3
186	5	Scotland: Majority of new buses purchases from 2024 are zero-emission	Transport: Fossil-fuel vehicles (buses)	ICEs (fleets and buses)	4	Indirect	0	Transport	2	0	Voluntary	Information and education	Fiscal	0	0	0	1	1	1	1	0.5	0	0.75	.	.	.	.	.	.	123655
187	5	Scotland: Decarbonised passenger rail services by 2035	Transport: Fossil-fuel (diesel trains)	Diesel trains	5	Indirect	0	Transport	2	1	Economic	Regulatory	0	0	0	1	1	1	1	1	1	1	1	.	.	.	.	.	.	123655
188	5	Scotland: Zero Emission heavy duty vehicle programme	Transport: Fossil-fuel vehicles (heavy-duty)	ICEs (medium/heavy duty)	4	Indirect	0	Transport	2	0	Other	0	0	0	0	0	1	0.5	1	1	1	1	0.785714	.	.	.	.	.	.	123655
189	5	Scotland: Vessel replacement programme	Transport: Fossil-fuel vehicles (ferries)	Ferries	5	Indirect	0	Transport	2	0	Other	0	0	0	0	0	1	0.5	1	0	0	1	0.5	.	.	.	.	.	.	123655
190	5	Scotland: End landfilling of biodegradable municipal waste by 2025, reduce the percentage of all waste sent to landfill to 5% by 2025	Waste: Landfilling (organic)	Landfilling of organic waste	17	Direct	1	Waste	7	0	Economic	0	0	0	0	1	1	0.5	1	1	0	.	0.75	.	.	.	.	.	.	19014.3
191	5	Scotland: Lead delivery of Scotland’s landmark Food Waste Reduction Action Plan	Waste: Foodwaste	Food waste	18	Direct	1	Waste	7	0	Economic	0	0	0	0	0	1	0.5	1	1	0	.	0.583333	.	.	.	.	.	.	19014.3
192	5	Wales a Circular Economy	Waste: Foodwaste	Food waste	18	Direct	1	Waste	7	1	Regulatory	0	0	0	0	1	1	1	1	1	1	.	1	.	.	.	.	.	.	19014.3
193	5	SAME AS ABOVE	Waste: Landfilling (organic)	Landfilling of organic waste	17	Direct	1	Waste	7	1	Regulatory	0	0	0	0	1	1	0.5	1	1	0.5	.	0.833333	.	.	.	.	.	.	19014.3
194	5	Wales: Planning frameworks to restrict fossil fuel extraction	Fossil-fuel: Extraction	Other	20	Direct	1	Energy supply	1	1	Regulatory	0	0	0	0	1	1	1	1	1	1	1	1	.	.	.	.	.	.	97181.6
195	5	Wales: Reducing emission growth from new Energy from Waste plants in Wales	Waste: Landfilling (organic)	Landfilling of organic waste	17	Direct	1	Waste	7	1	Regulatory	0	0	0	0	1	1	1	1	1	1	0	0.857143	.	.	.	.	.	.	19014.3
196	5	Wales: Zero emission bus fleet	Transport: Fossil-fuel vehicles (buses)	ICEs (fleets and buses)	4	Indirect	0	Transport	2	0	Fiscal	Research	0	0	0	1	1	1	1	1	1	1	1	.	.	.	.	.	.	123655
197	5	Wales: All taxis and private hire vehicles to be zero emission by 2028	Transport: Fossil-fuel vehicles (taxis)	ICEs (fleets and buses)	4	Indirect	0	Transport	2	0	Fiscal	Research	0	0	0	1	1	1	1	1	1	1	1	.	.	.	.	.	.	123655
198	5	Wales: Reduce waste sent to landfill	Waste: Landfilling (organic)	Landfilling of organic waste	17	Direct	1	Waste	7	1	Regulatory	Information and education	0	0	0	1	1	0.5	1	1	0.5	.	0.833333	.	.	.	.	.	.	19014.3
199	5	Wales: Net zero/ultra-low emission public sector cars	Transport: Fossil-fuel vehicles (public fleets)	ICEs (fleets and buses)	4	Indirect	0	Transport	2	1	Regulatory	Information and education	0	0	0	1	1	1	1	0	1	1	0.857143	.	.	.	.	.	.	123655
200	6	Federal Fleet Program*	Transport: Fossil-fuel vehicles (public fleets)	ICEs (fleets and buses)	4	Indirect	0	Transport	2	1	Regulatory	0	0	0	0	1	1	1	1	0	1	0	0.714286	.	.	.	.	.	.	1836300
201	6	State and Alternative Fuel Provider Fleet Program*	Transport: Fossil-fuel vehicles (public fleets)	ICEs (fleets and buses)	4	Indirect	0	Transport	2	1	Regulatory	0	0	0	0	1	1	1	1	0	0.5	0	0.642857	.	.	.	.	.	.	1836300
202	6	Vehicle Technology Deployment (Clean Cities)*	Transport: Fossil-fuel vehicles (general)	ICEs (light-duty or general)	4	Indirect	0	Transport	2	0	Economic	0	0	0	0	0	0	0	1	0	0	0	0.142857	.	.	8328	.	.	8328	1836300
203	6	Federal Building Rulemakings (Codes and Clean Energy)*	FF combustion in buildings	Fossil-fuels (buildings)	8	Direct	1	Energy supply	1	1	Regulatory	0	0	0	0	1	1	1	1	0	1	0	0.714286	.	.	146	.	.	146	3573600
204	6	Waste Prevention, Production Subject to Royalties, and Resource Conservation	Flaring/Venting in oil and gas	Flaring/venting	12	Direct	1	Energy supply	1	1	Regulatory	0	0	0	0	1	0	0	1	0	0	.	0.333333	.	.	.	.	.	.	3573600
205	6	Power Electronics*	Ozone-depleting substances: SF6	Ozone-depleting substances	10	Indirect	0	Energy supply	1	0	Research	0	0	0	0	0	0	0	1	0	0	.	0.166667	.	.	.	.	.	.	3573600
206	6	The American Innovation and Manufacturing Act (AIM Act)	Ozone depleting substances: HFC	Ozone-depleting substances	10	Direct	1	Industry	4	1	Regulatory	0	0	0	0	1	1	0.5	1	1	0.5	.	0.833333	.	.	107951	.	.	107951	379500
207	6	Significant New Alternatives Policy Program*	Ozone depleting substances: HFC	Ozone-depleting substances	10	Direct	1	Industry	4	1	Regulatory	0	0	0	0	1	0	0	1	1	0	.	0.5	.	.	469294	.	.	469294	379500	Excluded from regression
208	6	Executive Order 14057: Catalyzing Clean Energy Industries and Jobs through Federal Sustainability	Transport: Fossil-fuel vehicles (light duty and all) public acquisition	ICEs (light-duty or general)	4	Indirect	0	Transport	2	1	Regulatory	0	0	0	0	1	1	1	1	0	1	0	0.714286	.	.	.	.	.	.	1836300
209	6	SAME AS ABOVE	Fossil-fuel power: public buildings	Fossil-power (use)	9	Indirect	0	Buildings	3	1	Regulatory	0	0	0	0	1	1	1	1	0	1	0	0.714286	.	.	.	.	.	.	3573600
210	7	Volet agricole de la feuille de route économie circulaire	Fertilizer use (synthetic)	Fertilizer	13	Indirect	0	Agriculture	5	0	Information and education	0	0	0	0	0	0	0	1	0	0	.	0.166667	.	.	.	.	.	.	72497.7
211	7	Arrêt des dernières centrales à charbon	Fossil-fuel power	Fossil-fuel power	1	Direct	1	Energy supply	1	1	Regulatory	Economic	0	0	0	1	1	1	1	1	1	1	1	.	4000	4000	4000	.	4000	297313
212	7	Interdiction de l'ouverture de nouvelles centrales de production exclusive d'électricité fonctionnant aux énergies fossiles	Fossil-fuel power	Fossil-fuel power	1	Direct	1	Energy supply	1	1	Regulatory	0	0	0	0	1	1	1	1	1	1	0	0.857143	.	.	.	.	.	.	297313
213	7	Mesures de promotion du gaz renouvelable	Fossil-fuel (gas)	Gas use/supply	3	Indirect	0	Energy supply	1	1	Regulatory	Economic	0	0	0	1	1	0.5	1	1	0	.	0.75	.	.	.	.	.	.	297313
214	7	Coup de pouce économies d'énergie pour les ménages	Fossil-fuel energy in buildings: heating	Fossil-fuel heating	7	Indirect	0	Buildings	3	1	Regulatory	Economic	Voluntary	0	0	1	0	0	1	0	0	0	0.285714	.	.	.	.	.	.	297313
215	7	Aide fiscale aux entreprises pour le remplacement de leurs équipements fonctionnant avec des HFC par des équipements sans HFC	Ozone depleting substances: HFC	Ozone-depleting substances	10	Indirect	0	Industry	4	0	Fiscal	0	0	0	0	0	0	0	1	0	0	0	0.142857	.	.	.	.	.	.	46563.6
216	7	Déploiement de zones à faibles émissions	Transport: Fossil-fuel vehicles	ICEs (light-duty or general)	4	Direct	1	Transport	2	1	Regulatory	0	0	0	0	1	1	1	1	0	1	0	0.714286	.	.	.	.	.	.	120929
217	7	Stratégie de développement de la mobilité propre de la programmation pluriannuelle de l’énergie 2019-2028	Transport: Fossil-fuel vehicles	ICEs (light-duty or general)	4	Direct	1	Transport	2	1	Regulatory	0	0	0	0	1	1	0.5	1	1	1	0	0.785714	.	.	.	.	.	.	120929
218	7	La loi anti-gaspillage pour une économie circulaire	Waste: Organic (Food)	Food waste	18	Direct	1	Waste	7	0	Information and education	0	0	0	0	1	1	0.5	1	1	0.5	.	0.833333	.	.	.	.	.	.	18165.2
219	7	Obligation d'une part minimale de produits de qualité et bio dans les repas de la restauration collective	Food (schools)	Other	20	Indirect	0	Agriculture	5	0	Information and education	0	0	0	0	1	1	0.5	1	0	0.5	.	0.666667	.	.	.	.	.	.	72497.7
220	7	Augmentation de 2c€ de la taxe sur le gazole utilisé pour le transport routier de marchandises	Transport: Fossil-fuels (road)	Gasoline (road)	6	Direct	1	Transport	2	0	Fiscal	0	0	0	0	1	0	0	1	1	0	.	0.5	.	.	.	.	.	.	120929
221	7	Projet de taxation des HFC	Ozone depleting substances: HFC	Ozone-depleting substances	10	Direct	1	Cross-cutting/other	8	0	Fiscal	0	0	0	0	1	0	0	1	1	0	.	0.5	.	.	.	.	.	.	171938
222	7	Règlement européen n°2019/1242 du 20 juin 2019 fixant des objectifs de réduction d’émissions à horizon 2025 et 2030 pour les poids lourds	Transport: Fossil-fuel vehicles (heavy duty)	ICEs (medium/heavy duty)	4	Direct	1	Transport	2	1	Regulatory	0	0	0	0	1	1	0.5	1	1	0.5	0	0.714286		1250	3125	5625	.	5625	120929
223	7	Interdiction d’installer des systèmes de chauffage et de production d’eau chaude sanitaire consommant principalement des combustibles à haut niveau d’émissions de gaz à effet de serre dans les bâtiments à usage d’habitation ou à usage professionnel	Fossil-fuel heating	Fossil-fuel heating	7	Direct	1	Energy supply	1	1	Regulatory	0	0	0	0	1	1	1	1	1	1	0	0.857143	.	.	.	.	.	.	297313
224	7	Interdiction des vols s'il existe une alternative ferroviaire de moins de 2h30	Flights: short-haul	Flights	20	Direct	1	Transport	2	1	Regulatory	0	0	0	0	1	1	1	1	0	1	.	0.833333	.	.	.	.	.	.	120929
225	7	Interdiction des avions publicitaires	Flights: Arial advertisements	Flights	20	Direct	1	Transport	2	1	Regulatory	0	0	0	0	1	1	1	1	1	1	.	1	.	.	.	.	.	.	120929
226	7	Obligation d'incorporation de biocarburants dans les carburants aéronautiques	Transport: Fossil-fuels (aviation)	Aviation fuel	6	Indirect	0	Transport	2	1	Regulatory	0	0	0	0	1	1	0.5	1	1	0	.	0.75	.	.	.	.	.	.	120929
227	8	Coal phase-out	Fossil-fuel power: coal	Coal-fired power	2	Direct	1	Energy supply	1	1	Regulatory	0	0	0	0	1	1	1	1	1	1	1	1	.	.	.	.	.	.	179768
228	8	Efficient public lighting system	Light bulbs: streetlights	Other	20	Indirect	0	Energy supply	1	1	Regulatory	0	0	0	0	1	0	0	1	0	0	0	0.285714	.	.	.	.	.	.	179768
229	8	Incentives to biomethane and other advanced biofuels	Oil production	Petroleum fuels (road/air)	6	Indirect	0	Transport	2	0	Economic	0	0	0	0	0	0	0	1	0	0	0	0.142857	.	.	.	.	.	.	105322
230	8	Implementation of the RED II with specific obligations on biofuels and other renewables	Transport: Fossil-fuels (road)	Petroleum fuels (road/air)	6	Indirect	0	Transport	2	1	Regulatory	0	0	0	0	1	1	0.5	1	1	0	.	0.75	.	.	.	.	.	.	105322
231	8	Renewal of vehicles for freight transport	Transport: Fossil-fuel vehicles (heavy duty)	ICEs (medium/heavy duty)	4	Indirect	0	Transport	2	0	Economic	0	0	0	0	0	0	0	1	.	0	0	0.166667	.	.	.	.	.	.	105322
232	8	Increase separate collection of urban waste	Waste: organic waste	Landfilling of organic waste	17	Indirect	0	Waste	7	1	Regulatory	0	0	0	0	1	1	0.5	1	1	0.5	.	0.833333	.	.	.	.	.	.	17932.2
233	8	Research and development of new technologies in the sectors using HFCs or alternatives	Ozone depleting substances: HFC	Ozone-depleting substances	10	Indirect	0	Industry	4	1	Regulatory	0	0	0	0	1	1	0.5	1	1	0.5	.	0.833333	.	.	.	.	.	.	83976.9
234	9	1: Greenhouse gas emission allowance trading system (EU ETS)	Fossil fuels end-use (cross sectors)	Fossil-fuel combustion	11	Direct	1	Cross-cutting/other	8	1	Regulatory	Economic	0	0	0	1	1	1	1	1	0.5	1	0.928571	.	.	.	.	.	.	140022
235	9	2: Emission reductions in non-ETS sectors (a group of measures)	Fossil fuels end-use (cross sectors)	Fossil-fuel combustion	11	Direct	1	Cross-cutting/other	8	1	Regulatory	0	0	0	0	1	1	0.5	1	1	0	1	0.785714	.	.	.	.	.	.	140022
236	9	24: Clean Air Priority Programme	Fossil-fuel energy in buildings: heating	Fossil-fuel heating	7	Indirect	0	Energy supply	1	0	Economic	0	0	0	0	0	0	0	1	0	0	1	0.285714	391	.	14000	.	.	14000	254429
237	9	28: Measure 28: Warm Flat Priority Programme	Fossil-fuel energy in buildings: heating	Fossil-fuel heating	7	Indirect	0	Energy supply	1	0	Economic	0	0	0	0	0	0	0	1	0	0	1	0.285714	.	.	189	.	.	189	254429
238	9	31: Development of zero-emission urban transport (a group of measures)	Transport: Fossil-fuel vehicles (buses)	ICEs (fleets and buses)	4	Indirect	0	Transport	2	0	Economic	0	0	0	0	0	0	0	1	0	0	0	0.142857	.	.	.	.	.	.	66152.8
239	9	32: Development of electromobility (bus replacement)	Transport: Fossil-fuel vehicles (buses)	ICEs (fleets and buses)	4	Indirect	0	Transport	2	1	Regulatory	Fiscal	0	0	0	1	1	0.5	1	0	0	1	0.642857	.	.	.	.	.	.	66152.8
240	9	41: Limitation of the use of fluorinated greenhouse gases (a group of measures)	Ozone depleting substances: HFC, PFC, SF6	Ozone-depleting substances	10	Direct	1	Industry	4	1	Regulatory	0	0	0	0	1	1	0.5	1	1	0.5	.	0.833333	3489	.	7389	.	.	7389	25614.6
241	9	42: Proposed adoption of more stringent requirements for the limitation of the use of fluorinated greenhouse gases	Ozone depleting substances: HFC, PFC, SF6	Ozone-depleting substances	10	Direct	1	Industry	4	1	Regulatory	0	0	0	0	1	1	0.5	1	1	0.5	.	0.833333	.	.	.	.	.	.	25614.6
242	9	46: Rationalisation of fertiliser use (a group of measures)	Fertilizer use (synthetic)	Fertilizer	13	Direct	1	Agriculture	5	0	Economic	0	0	0	0	1	0	0	1	1	0	.	0.5	.	.	.	.	.	.	32794
243	9	49: Reduction of food losses (Act on the Prevention of Food Waste)	Waste: Organic (Food)	Food waste	18	Direct	1	Agriculture	5	1	Regulatory	Economic	Research	0	0	1	0	1	1	0	1	.	0.666667	.	.	.	.	.	.	32794
244	9	51: Rational management of farmland and forest land - the protection of farmland and forestland	Deforestation/land conversion	Deforestation	15	Direct	1	LULUCF	6	1	Regulatory	0	0	0	0	1	0	1	1	.	.	.	0.75	.	.	.	.	.	.	-17680.1
245	9	53: Rational waste management (a group of measures	Waste: Landfilling	Landfilling of organic waste	17	Direct	1	Waste	7	1	Regulatory	Economic	0	0	0	1	1	1	1	1	0.5	.	0.916667	4273	7290	.	.	.	7290	11548.4
246	10	Reducing the share of coal in power generation	Fossil fuel power: coal	Coal-fired power	2	Direct	1	Energy supply	1	1	Regulatory	0	0	0	0	1	1	0.5	1	1	0	1	0.785714	.	209	16473	13498	.	16473	266948
247	10	Changes in the Environmental Code (prohibition of paper, plastic, glass, and food waste disposal)	Waste: Landfilling	Landfilling of organic waste	17	Direct	1	Waste	7	1	Regulatory	0	0	0	0	1	1	1	1	1	1	.	1	.	100	150	200	.	200	6689.41
248	10	Carbon tax on sectors not covered by the emissions trading system	Fossil fuels end-use (cross sectors)	Fossil-fuel combustion	11	Direct	1	Cross-cutting/other	8	0	Fiscal	0	0	0	0	1	0	0	1	1	0	.	0.5	.	19624	39175	50544	.	50544	143910
249	10	Changes in the Environmental Code - separate waste collection	Waste: Non-seperation	Other	20	Indirect	0	Waste	7	1	Regulatory	0	0	0	0	1	1	1	1	1	1	.	1	.	50	50	50	.	50	6689.41
250	10	Increasing the share of RES in power generation	Fossil fuel power: coal	Coal-fired power	2	Indirect	0	Energy supply	1	1	Regulatory	0	0	0	0	1	1	0.5	1	1	0	1	0.785714	.	6796	24826	29464	.	29464	266948
251	10	Increasing the share of natural gas in power generation	Fossil fuel power: coal	Coal-fired power	2	Indirect	0	Energy supply	1	1	Regulatory	0	0	0	0	1	1	0.5	1	1	0	1	0.785714	.	107	2712	1210	.	2712	266948
