# Supplementary material for: Decline by design: Assessing decline policies as a decarbonisation strategy under the Paris Agreement
Source: PLoS One. 2025 Oct 24;20(10):e0334512. doi: 10.1371/journal.pone.0334512 (PMC12551923; doi:10.1371/journal.pone.0334512)
Supplement: S2 Code — (DO) [file pone.0334512.s002.do]

// Code prepared for manuscript:
// Decline by Design: Assessing decline policies as a decarbonisation strategy under the Paris Agreement (Trencher et al.)
// Code written by Adrian Rinscheid
// This version: 06 July 2025


import excel "/***insert correct path here***/***insert file name here***.xlsx", sheet("Regression data") firstrow clear


*****
// Preparations
destring CO2_agg, replace
replace CO2_agg = . if CO2_agg == 0

*sectors
tab sector_code // 1=Energy supply; 2=Transport; 3=Buildings; 4=Industry; 5=Agriculture; 6=LULUCF; 7=Waste; 8=Cross-cutting/other
//We merge energy and buildings (Why? Because the dataset contains only few measures for the  buildings sector. Also, emisions in buildings are mostly due to energy use, so it is okay to merge the categories here.)
gen sector_energy = 0
replace sector_energy = 1 if sector_code ==1
replace sector_energy = 1 if sector_code ==3
gen sector_transport = 0
replace sector_transport = 1 if sector_code ==2
gen sector_industry = 0
replace sector_industry = 1 if sector_code ==4
gen sector_waste = 0
replace sector_waste = 1 if sector_code ==7
gen sector_other = 0
replace sector_other = 1 if sector_code ==5
replace sector_other = 1 if sector_code ==6
replace sector_other = 1 if sector_code ==8

*label countries
lab def Country1 1 "Australia" 2 "Canada" 3 "Germany" 4 "Japan" 5 "United Kingdom" 6 "United States" 7 "France" 8 "Italy" 9 "Poland" 10 "Kazakhstan"
lab val Country Country1 


*****
//Analyses

*****
*Descriptives
*****
tab CO2_agg
corr decline_code ind_total

***** /// ***** /// ***** /// ***** /// *****
*Fig. 6 -- jitter plot with arithmetic means of 8 indicators conditional on decline type.
***** /// ***** /// ***** /// ***** /// *****

*indicators
destring ind1_strictness, replace
destring ind2_targets, replace
destring ind3_speed, replace
destring ind4_scale, replace
destring ind5_coverage, replace
destring ind6_magnitude, replace
destring ind7_turnover, replace
destring ind_total, replace
destring Target_agg, replace

// Step 1: Save the main dataset
save "main_data.dta", replace

// Step 2: Create conditional means and reshape
use "main_data.dta", clear
collapse (mean) ind1_strictness ind2_targets ind3_speed ind4_scale ind5_coverage ind6_magnitude ind7_turnover ind_total, by(decline_code)
// Rename variables so we can reshape
rename ind1_strictness ind_1
rename ind2_targets ind_2
rename ind3_speed ind_3
rename ind4_scale ind_4
rename ind5_coverage ind_5
rename ind6_magnitude ind_6
rename ind7_turnover ind_7
rename ind_total ind_8
// Reshape long to create one row per indicator and decline_code
reshape long ind_, i(decline_code) j(varid)
// Rename for plotting
rename ind_ mean_value
save "means_data.dta", replace

// Step 3: Prepare main data and reshape
use "main_data.dta", clear
gen id = _n
reshape long ind, i(id) j(variable) string
encode variable, gen(varid)
label define varlabx 1 "Strictness" 2 "Targets" 3 "Speed" 4 "Scale" 5 "Coverage" 6 "Magnitude" 7 "Turnover" 8 "Total"
label values varid varlabx

// Step 4: Combine main and means
append using "means_data.dta"
gen ismean = !missing(mean_value) & missing(ind)

// Step 5: Plot everything
gen varid_blue  = varid - 0.15 if decline_code == 1
gen varid_orange = varid + 0.15 if decline_code == 0
twoway (scatter ind varid_orange if decline_code == 0 & ismean == 0, mcolor("#FFBF00") mfcolor("#FFDF80") msymbol(triangle) msize(small) legend(label(1 "Indirect decline")) jitter(6)) (scatter ind varid_blue if decline_code == 1 & ismean == 0, mcolor("#305494") mfcolor("#809CC2") msymbol(circle) msize(small) legend(label(2 "Direct decline")) jitter(6)) (scatter mean_value varid if ismean == 1 & decline_code == 0, mcolor(black) mfcolor("#FFBF00") msymbol(diamond) mlwidth(thin) msize(large) legend(label(3 "Mean indirect"))) (scatter mean_value varid if ismean == 1 & decline_code == 1, mcolor(black) mfcolor("#305494") msymbol(diamond) mlwidth(thin) msize(large) legend(label(4 "Mean direct")))  (line mean_value varid if ismean == 1 & decline_code == 1, lpattern(dash) lcolor(black) lwidth(thin) sort) (line mean_value varid if ismean == 1 & decline_code == 0,lpattern(dash) lcolor(black) lwidth(thin) sort), xlabel(1 "(1) Strictness" 2 "(2) Targets" 3 "(3) Speed" 4 "(4) Scale" 5 "(5) Coverage" 6 "(6) Magnitude" 7 "(7) Turnover" 8 "Total", angle(45)) ylabel(0(0.2)1, angle(0)) xtitle(" ") ytitle("Score") title(" ") legend(order(2 1 4 3)) scheme(s1color)


***** /// ***** /// ***** /// ***** /// *****
Table S3 and S4 -- Regressing emission reductions on decline intensity and approach
***** /// ***** /// ***** /// ***** /// *****

*****
*Preparing regressions
*****
use "main_data.dta", clear
//Using relative emission data instead of absolute data 
*Note: relative emissions for LULUCF are negative; we want to use absolute values, so the following transformation is necessary:
replace CO2_sector = abs(CO2_sector)
*generate normalized emission values:
gen CO2rel = CO2_agg/CO2_sector
*inspect the distribution by countries
violinplot CO2rel, over(Country) fill color(red) xtitle(Estimated CO2 emission reduction (normalized), size(med))  

*****
*Raw regression
*****
reg CO2rel ind_total decline_code sector_energy sector_transport sector_industry sector_waste
*Diagnostics
predict res_stdpde, rstandard
sfrancia res_stdpde  
sktest res_stdpde 
qnorm res_stdpde, rlopts(lcolor(red)) aspect(1)

*****
*Refined regressions
*****
*log transformation of dep. variable and diagnostics
gen logCO2rel = log(CO2rel)
hist logCO2rel, normal
qnorm logCO2rel
sktest logCO2rel
swilk logCO2rel

*linear model
reg logCO2rel ind_total decline_code regulation sector_energy sector_transport sector_industry sector_waste
predict res_stdpdex, rstandard
sfrancia res_stdpdex  
sktest res_stdpdex 
qnorm res_stdpdex, rlopts(lcolor(red)) aspect(1)

*****
*Final models 
*****
*we use mixed effects models to account for hierarchical structure, sequentially introducing our 2 main indep. var's of interest.
*we exclude 3 decline measures with suspicious emission reduction estimates (those for which estimated emission reductions are more than 100% of sectoral emissions)
xtset Country
// Model 1: direct decline
mixed logCO2rel decline_code sector_energy sector_transport sector_industry sector_waste if CO2rel<1 || Country:, vce(robust) 
est store Mixed_decline_rel
// Model 2: decline intensity
mixed logCO2rel ind_total sector_energy sector_transport sector_industry sector_waste if CO2rel<1 || Country:, vce(robust) 
est store Mixed_ind_total_rel
// Model 3: both
mixed logCO2rel decline_code ind_total sector_energy sector_transport sector_industry sector_waste if CO2rel<1 || Country:, vce(robust) 
est store Mixed_both_rel
esttab Mixed_decline_rel Mixed_ind_total_rel Mixed_both_rel using "C:\decline_models_rel.rtf", se one star(+ 0.10 * 0.05 ** 0.01) wide mtitles((1)_Decline_type (2)_Intensity_indicator (3)_Full_model nonum repl) replace
*** => These results can be found in Table S4

//checking correlations of predictors
corr decline_code ind_total sector_energy sector_transport sector_industry sector_waste if CO2rel<1
*** => These correlations can be found in Table S4


***** /// ***** /// ***** /// ***** /// *****
*Fig. 8 -- Marginal means  
***** /// ***** /// ***** /// ***** /// *****

*****
*Preparation
*****

//Decline approach
lab def decline_codec 0 "Indirect" 1 "Direct"
lab val decline_code decline_codec

//Intensity index
*generate binary version for illustrative purposes
gen designb = .
replace designb = 1 if ind_total <0.51
replace designb = 2 if ind_total >0.5
tab designb ind_total

lab def designx 1 "Low decline intensity" 2 "High decline intensity"
lab val designb designx

//Sectors
gen sector = .
replace sector = 1 if sector_code ==1
replace sector = 1 if sector_code ==3
replace sector = 2 if sector_code ==2
replace sector = 3 if sector_code ==4
replace sector = 4 if sector_code ==7
replace sector = 5 if sector_code ==5
replace sector = 5 if sector_code ==6
replace sector = 5 if sector_code ==8

lab def sector_coded 1 "Energy & Buildings" 2 "Transport" 3 "Industry" 4 "Waste" 5 "Other"
lab val sector sector_coded

*****
*Deriving marginal means for decline approach by sectors, n = 95

* Define sector list
local sectors energy transport industry waste other all
local labels "Energy & Buildings" "Transport" "Industry" "Waste" "Other" "All"

* Initialize a counter
local i = 1

* Loop through sectors
foreach sector of local sectors {
    
    * Define sector filter
    if "`sector'" != "all" {
        local filter = "sector_`sector'==1 & CO2rel<1"
    }
    else {
        local filter = "CO2rel<1"
    }

    * Run mixed model
    mixed logCO2rel ind_total i.decline_code sector_energy sector_transport sector_industry sector_waste sector_other if `filter' || Country:, vce(robust)

    * Get exponentiated marginal means (back-transformed predictions)
    margins decline_code, expression(exp(predict(xb))) post

    * Store with unique name
    est store CO2_agg_`sector'_exp

    * Advance counter
    local ++i
}

* Create the coefplot with all models
coefplot 	(CO2_agg_energy_exp, label("Energy &" "Buildings")) 		///
			(CO2_agg_transport_exp, label(Transport)) 	///
			(CO2_agg_industry_exp, label(Industry)) 	///
			(CO2_agg_waste_exp, label(Waste))			///
			(CO2_agg_other_exp, label(Other))			///
			(CO2_agg_all_exp, label(All))				///
			, vertical recast(bar) barwidth(0.12) scheme(white_viridis) ///
			fcolor(*1.1) ciopts(color(gs8)) ///
			title("Emission reductions per sector," "indirect vs. direct measures") ///
			graphregion(fcolor(white)) ///
			ytitle("Emission reduction (% of sectoral emissions)", size(medium)) ///
			ylabel(0 "0%" 0.02 "2%" 0.04 "4%" 0.06 "6%" 0.08 "8%" 0.10 "10%" 0.12 "12%" 0.14 "14%" 0.16 "16%", labsize(medium)) ///
			xlabel(, labsize(medium)) ///
			legend(size(medium)) ysize(7) xsize(9.9) ///
			saving(emission_reduction_direct_backtransformed.gph, replace)

* Export as PDF
graph export emission_reduction_direct_backtransformed.pdf, replace


*Deriving marginal means for decline intensity by sectors, n = 95

* Define sector list
local sectors energy transport industry waste other all
local labels "Energy & Buildings" "Transport" "Industry" "Waste" "Other" "All"

* Initialize a counter
local i = 1

* Loop through sectors
foreach sector of local sectors {
    
    * Define sector filter
    if "`sector'" != "all" {
        local filter = "sector_`sector'==1 & CO2rel<1"
    }
    else {
        local filter = "CO2rel<1"
    }

    * Run mixed model
    mixed logCO2rel i.designb i.decline_code sector_energy sector_transport sector_industry sector_waste sector_other if `filter' || Country:, vce(robust)

    * Get exponentiated marginal means (back-transformed predictions)
    margins designb, expression(exp(predict(xb))) post

    * Store with unique name
    est store CO2_agg_`sector'_designexp

    * Advance counter
    local ++i
}

* Create the coefplot with all models
coefplot 	(CO2_agg_energy_designexp, label("Energy &" "Buildings")) 		///
			(CO2_agg_transport_designexp, label(Transport)) 	///
			(CO2_agg_industry_designexp, label(Industry)) 	///
			(CO2_agg_waste_designexp, label(Waste))			///
			(CO2_agg_other_designexp, label(Other))			///
			(CO2_agg_all_designexp, label(All))				///
			, vertical recast(bar) barwidth(0.12) scheme(white_viridis) ///
			fcolor(*1.1) ciopts(color(gs8)) ///
			title("Emission reductions per sector," "low- vs. high-intensity measures") ///
			graphregion(fcolor(white)) ///
			ytitle("Emission reduction (% of sectoral emissions)", size(medium)) ///
			ylabel(0 "0%" 0.02 "2%" 0.04 "4%" 0.06 "6%" 0.08 "8%" 0.10 "10%" 0.12 "12%" 0.14 "14%" 0.16 "16%", labsize(medium)) ///
			xlabel(, labsize(medium)) ///
			legend(size(medium)) ysize(7) xsize(9.9) ///
			saving(emission_reduction_design_backtransformed.gph, replace)

* Export as PDF
graph export emission_reduction_design_backtransformed.pdf, replace


//End of do-file.
